# Supplementary material for: (5E)-5-(4-Meth­oxy­benzyl­idene)-2-(piperidin-1-yl)-1,3-thia­zol-4(5H)-one
Source: Acta Crystallogr Sect E Struct Rep Online. 2011 Jul 6;67(Pt 8):o1915. doi: 10.1107/S1600536811025761 (PMC3212306; doi:10.1107/S1600536811025761)
Supplement: Supplementary file 2 [file e-67-o1915-Isup2.hkl]

# 
# h,k,l, Fc-squared, Fo-squared, sigma(Fo-squared) and status flag 
# 
data_I
_shelx_title ' ast1 in P2(1)/c RT' 
_shelx_refln_list_code          4 
_shelx_F_calc_maximum      134.98 
_exptl_crystal_F_000       640.00 
_reflns_d_resolution_high  0.6594 
 
loop_ 
 _symmetry_equiv_pos_as_xyz 
 'x, y, z' 
 '-x, y+1/2, -z+1/2' 
 '-x, -y, -z' 
 'x, -y-1/2, z-1/2' 
 
_cell_length_a     8.5811 
_cell_length_b    16.5165 
_cell_length_c    12.4930 
_cell_angle_alpha  90.000 
_cell_angle_beta  121.518 
_cell_angle_gamma  90.000 
 
_shelx_F_squared_multiplier     1.000 
 
loop_ 
 _refln_index_h 
 _refln_index_k 
 _refln_index_l 
 _refln_F_squared_calc 
 _refln_F_squared_meas 
 _refln_F_squared_sigma 
 _refln_observed_status 
   1   0   0      213.40      268.78      3.60 o 
   3   0   0     1342.66     1480.41     18.74 o 
   4   0   0     2223.75     2359.23     23.59 o 
   5   0   0      190.52      219.02      3.30 o 
   6   0   0       42.59       42.24      6.27 o 
   7   0   0        8.86       12.47      1.40 o 
   8   0   0      331.88      373.35      7.30 o 
   9   0   0        5.14        4.80      1.46 o 
  10   0   0       68.36       72.54      5.02 o 
  11   0   0        0.30       -1.54      2.09 o 
   1   1   0        0.09       -0.28      0.28 o 
   2   1   0    18220.45    17846.53    177.16 o 
   3   1   0      226.00      234.17      2.77 o 
   4   1   0     3457.48     3655.31     25.39 o 
   5   1   0        2.56        4.40      0.56 o 
   6   1   0      514.83      533.42      5.95 o 
   7   1   0        6.34        6.69      0.85 o 
   8   1   0       27.30       27.63      1.55 o 
   9   1   0        4.84        5.57      1.27 o 
  10   1   0        4.82        5.29      1.21 o 
  11   1   0        0.03       -0.13      1.45 o 
   0   2   0     1525.65     1610.63     27.52 o 
   1   2   0      826.97      844.80     10.45 o 
   2   2   0     4261.06     4404.93     97.40 o 
   3   2   0        5.09        1.41      0.28 o 
   4   2   0      977.87      973.94      9.11 o 
   5   2   0      108.74       91.79      1.75 o 
   6   2   0       44.46       32.83      2.26 o 
   7   2   0        1.57        0.74      0.65 o 
   8   2   0        5.05        1.48      0.85 o 
   9   2   0        0.32       -0.82      0.88 o 
  10   2   0        0.94       -0.36      0.99 o 
  11   2   0        0.16       -0.69      1.42 o 
   1   3   0    10553.38    10886.86    132.15 o 
   2   3   0     5455.00     5474.09     67.92 o 
   3   3   0      123.61      150.25      2.26 o 
   4   3   0     3009.12     2988.84     68.55 o 
   5   3   0      121.49      123.97      2.03 o 
   6   3   0      707.37      719.88      6.82 o 
   7   3   0       34.22       38.02      1.54 o 
   8   3   0       92.83       88.72      2.39 o 
   9   3   0        0.38        1.06      0.90 o 
  10   3   0        7.10        4.64      1.20 o 
  11   3   0        0.56        0.23      2.17 o 
   0   4   0      774.54      828.50     14.82 o 
   1   4   0      316.22      365.12      7.38 o 
   2   4   0       62.89       72.05      1.36 o 
   3   4   0        0.65        2.73      0.46 o 
   4   4   0       86.66       82.16      2.44 o 
   5   4   0        8.69        7.14      0.79 o 
   6   4   0       14.22       12.09      0.93 o 
   7   4   0       14.14       15.03      1.12 o 
   8   4   0        0.15        0.46      0.84 o 
   9   4   0        0.32        1.11      1.23 o 
  10   4   0        0.14        0.97      1.16 o 
   1   5   0      663.59      762.47      9.72 o 
   2   5   0      103.15      126.19      1.97 o 
   3   5   0      307.49      320.45      3.38 o 
   4   5   0       44.92       43.85      1.26 o 
   5   5   0       35.36       38.51      1.46 o 
   6   5   0       85.19       87.42      2.19 o 
   7   5   0       19.97       24.24      1.37 o 
   8   5   0       20.39       18.23      1.38 o 
   9   5   0       44.44       52.91      2.21 o 
  10   5   0        0.32        0.20      1.90 o 
   0   6   0      293.54      293.51      4.45 o 
   1   6   0      411.18      436.81      4.94 o 
   2   6   0       87.87       96.85      1.32 o 
   3   6   0       60.20       51.49      1.21 o 
   4   6   0       58.83       68.73      1.62 o 
   5   6   0       41.38       52.08      2.18 o 
   6   6   0       15.90       18.73      1.06 o 
   7   6   0       22.93       25.23      1.45 o 
   8   6   0        3.13        4.76      1.03 o 
   9   6   0        6.20        6.88      1.19 o 
  10   6   0        6.00        5.34      1.64 o 
   1   7   0      823.43      866.08      7.96 o 
   2   7   0      712.95      717.86      5.56 o 
   3   7   0       35.87       38.77      0.95 o 
   4   7   0      867.99      883.54      8.99 o 
   5   7   0        5.71        4.47      0.76 o 
   6   7   0      196.84      191.60      2.93 o 
   7   7   0       14.50       14.64      1.24 o 
   8   7   0        1.02        1.62      0.94 o 
   9   7   0       12.96       14.82      1.69 o 
  10   7   0        2.28        0.67      1.38 o 
   0   8   0     2370.13     2424.19     23.80 o 
   1   8   0      851.24      875.32      6.69 o 
   2   8   0     1130.91     1113.60      8.32 o 
   3   8   0     1024.14      988.31      7.44 o 
   4   8   0      101.49      112.72      1.55 o 
   5   8   0      471.71      458.67      6.57 o 
   6   8   0       37.20       34.86      1.46 o 
   7   8   0      260.69      270.43      5.82 o 
   8   8   0       54.97       55.47      2.78 o 
   9   8   0       35.80       33.25      2.30 o 
  10   8   0        5.26        8.07      1.91 o 
   1   9   0       68.41       56.88      1.01 o 
   2   9   0      292.09      300.92      3.30 o 
   3   9   0       54.86       51.45      2.24 o 
   4   9   0      118.56      116.60      1.59 o 
   5   9   0      150.19      161.95      2.76 o 
   6   9   0      115.68      115.01      2.39 o 
   7   9   0       49.63       55.87      2.53 o 
   8   9   0       11.56       11.92      2.22 o 
   9   9   0        2.17        1.39      1.50 o 
  10   9   0        1.61        0.39      1.99 o 
   0  10   0     1001.73     1029.48      9.80 o 
   1  10   0      142.57      122.26      1.60 o 
   2  10   0     1396.88     1392.65     10.96 o 
   3  10   0      495.51      495.30      4.84 o 
   4  10   0      233.08      226.17      3.16 o 
   5  10   0      154.02      164.17      4.12 o 
   6  10   0        0.21       -0.48      0.78 o 
   7  10   0        2.24        1.23      1.13 o 
   8  10   0        2.32        1.51      1.16 o 
   9  10   0        1.99        2.73      1.35 o 
  10  10   0        0.26       -1.50      1.50 o 
   1  11   0     1276.32     1229.47      8.71 o 
   2  11   0       32.87       30.94      1.01 o 
   3  11   0      122.82      120.94      1.97 o 
   4  11   0       83.21       81.90      1.72 o 
   5  11   0       33.93       38.45      1.87 o 
   6  11   0        4.24        3.19      0.96 o 
   7  11   0       49.32       54.24      2.31 o 
   8  11   0        0.79       -0.01      1.13 o 
   9  11   0       16.31       19.89      2.40 o 
   0  12   0     1351.11     1304.34     12.38 o 
   1  12   0        0.05       -0.37      0.37 o 
   2  12   0      367.09      359.90      4.10 o 
   3  12   0       32.53       33.90      1.22 o 
   4  12   0       39.90       45.65      1.80 o 
   5  12   0       14.70       11.25      1.29 o 
   6  12   0       11.45       12.99      1.41 o 
   7  12   0        0.15       -0.38      1.16 o 
   8  12   0        1.97        3.73      1.34 o 
   9  12   0        4.03        3.83      1.66 o 
   1  13   0       37.24       38.85      1.10 o 
   2  13   0      288.25      281.09      3.02 o 
   3  13   0       90.46       75.95      1.61 o 
   4  13   0      292.17      296.22      3.83 o 
   5  13   0       55.60       48.61      1.49 o 
   6  13   0      141.85      153.15      3.59 o 
   7  13   0       47.38       49.30      2.48 o 
   8  13   0       32.94       35.46      2.58 o 
   9  13   0       18.55       15.50      2.76 o 
   0  14   0      153.24      145.56      2.83 o 
   1  14   0      380.71      357.37      3.41 o 
   2  14   0       68.98       64.33      1.45 o 
   3  14   0      563.28      562.35      5.36 o 
   4  14   0        0.40        1.23      0.70 o 
   5  14   0      144.96      144.91      3.31 o 
   6  14   0       11.82       13.98      1.54 o 
   7  14   0       41.28       42.26      2.41 o 
   8  14   0        5.36        4.90      1.59 o 
   9  14   0        0.12       -1.49      1.49 o 
   1  15   0      353.52      349.05      3.68 o 
   2  15   0      242.58      253.36      3.87 o 
   3  15   0        0.02        0.65      0.60 o 
   4  15   0      368.41      379.43      3.95 o 
   5  15   0        2.80        2.78      0.82 o 
   6  15   0      102.96       96.64      3.07 o 
   7  15   0        0.29       -0.64      1.07 o 
   8  15   0        6.67        3.93      1.80 o 
   0  16   0      216.60      227.58      4.40 o 
   1  16   0        4.83        3.68      0.67 o 
   2  16   0      230.33      233.79      3.18 o 
   3  16   0        0.15        0.71      0.65 o 
   4  16   0       38.26       29.23      1.28 o 
   5  16   0       19.76       20.02      1.33 o 
   6  16   0        3.00        4.42      1.29 o 
   7  16   0        9.53       11.60      1.86 o 
   8  16   0        2.97        4.60      1.91 o 
   1  17   0      105.09      109.61      2.19 o 
   2  17   0      126.18      126.75      2.37 o 
   3  17   0       44.65       39.22      1.61 o 
   4  17   0       45.03       46.71      1.41 o 
   5  17   0       17.75       15.29      1.27 o 
   6  17   0       14.31       18.03      1.94 o 
   7  17   0        3.01        1.60      1.33 o 
   8  17   0        1.56       -1.18      2.69 o 
   0  18   0      175.05      175.97      4.04 o 
   1  18   0        4.04        2.84      0.77 o 
   2  18   0       29.18       27.64      1.38 o 
   3  18   0       54.70       54.59      1.82 o 
   4  18   0        2.00        0.95      1.08 o 
   5  18   0       70.79       81.69      2.36 o 
   6  18   0        3.78        3.88      2.31 o 
   7  18   0       17.54       23.09      2.45 o 
   1  19   0      148.32      153.57      2.76 o 
   2  19   0        1.29        1.33      0.81 o 
   3  19   0       84.62       96.11      2.89 o 
   4  19   0        3.51        1.88      1.20 o 
   5  19   0        9.91       13.49      1.80 o 
   6  19   0        1.03       -0.83      1.38 o 
   7  19   0        0.59        3.03      1.59 o 
   0  20   0      264.08      275.01      5.51 o 
   1  20   0        0.00        0.00      0.73 o 
   2  20   0       83.74       88.97      2.37 o 
   3  20   0        0.17        0.93      0.88 o 
   4  20   0        0.44       -1.40      1.54 o 
   5  20   0        0.02       -1.43      2.15 o 
   6  20   0        7.89        7.09      2.44 o 
   1  21   0       82.99       82.70      2.22 o 
   2  21   0       32.53       33.52      1.75 o 
   3  21   0       31.48       29.12      1.86 o 
   4  21   0        5.46        6.65      2.36 o 
   5  21   0        1.22        2.21      1.27 o 
   6  21   0        0.73       -2.47      2.47 o 
   0  22   0       11.68        7.73      1.49 o 
   1  22   0        1.10        0.95      0.85 o 
   2  22   0       22.37       20.05      1.50 o 
   3  22   0        1.59        1.04      2.09 o 
   4  22   0        3.94        3.83      1.76 o 
   5  22   0        0.90       -1.80      2.02 o 
   1  23   0        0.07       -0.85      0.85 o 
   2  23   0       27.86       22.15      1.58 o 
   3  23   0        3.01        3.71      1.25 o 
   4  23   0       49.86       46.56      4.27 o 
   0  24   0       13.00        9.22      1.67 o 
   1  24   0        2.84        2.21      1.04 o 
   2  24   0        5.29        3.84      1.19 o 
   3  24   0        0.08       -0.64      1.34 o 
 -11   1   1        0.28       -0.69      1.28 o 
 -10   1   1       32.33       31.57      2.09 o 
  -9   1   1        2.69        3.49      1.06 o 
  -8   1   1      174.69      176.77      3.09 o 
  -7   1   1       20.29       22.23      1.11 o 
  -6   1   1      392.45      407.46      4.16 o 
  -5   1   1        1.55        1.89      0.39 o 
  -4   1   1      170.64      173.03      2.53 o 
  -3   1   1      272.28      291.08      3.33 o 
  -2   1   1     2010.06     2199.35     21.91 o 
   0   1   1     6408.14     6189.36    106.74 o 
   1   1   1        1.45        6.16      0.39 o 
   2   1   1     1085.28     1128.68     18.57 o 
   3   1   1     1086.88      984.34      9.12 o 
   4   1   1      103.82      130.01      2.33 o 
   5   1   1      422.22      388.98      5.41 o 
   6   1   1       29.59       28.94      1.44 o 
   7   1   1      104.47      107.83      3.19 o 
   8   1   1       65.40       68.96      2.36 o 
   9   1   1       11.44       12.17      1.46 o 
  10   1   1       14.26       14.68      2.03 o 
 -11   2   1        0.02       -1.34      1.34 o 
 -10   2   1       11.10       12.11      1.34 o 
  -9   2   1        7.73        7.84      1.04 o 
  -8   2   1        3.57        5.09      1.12 o 
  -7   2   1      154.63      151.51      2.60 o 
  -6   2   1       84.70       74.19      2.28 o 
  -5   2   1     1028.02     1086.88      9.09 o 
  -4   2   1     2757.76     3032.43     38.24 o 
  -3   2   1      571.79      614.54     11.58 o 
  -2   2   1    13710.21    14045.32    170.71 o 
  -1   2   1      538.27      549.77      9.48 o 
   0   2   1     6340.22     6254.38     76.18 o 
   1   2   1     5069.24     4986.27     43.54 o 
   2   2   1      297.62      355.26      5.12 o 
   3   2   1      592.61      560.04      6.33 o 
   4   2   1       25.49       27.08      0.85 o 
   5   2   1        0.68       -0.69      0.69 o 
   6   2   1      153.00      169.43      2.92 o 
   7   2   1        1.26        0.50      0.76 o 
   8   2   1       22.00       21.22      1.87 o 
   9   2   1        2.54        6.40      1.20 o 
  10   2   1        0.19        0.05      1.43 o 
 -11   3   1       13.66       12.97      1.91 o 
 -10   3   1       16.52       21.91      2.02 o 
  -9   3   1       35.81       31.46      2.10 o 
  -8   3   1        2.16        4.72      0.91 o 
  -7   3   1       40.21       32.24      2.31 o 
  -6   3   1      231.24      228.21      2.88 o 
  -5   3   1      171.08      164.61      2.14 o 
  -4   3   1     4003.49     4235.28     35.89 o 
  -3   3   1     2728.46     2662.32     32.69 o 
  -2   3   1    10414.29    10312.53    126.00 o 
  -1   3   1     2027.15     2073.29     35.64 o 
   0   3   1     1742.53     1812.17     30.81 o 
   1   3   1     2034.00     2134.71     18.67 o 
   2   3   1       38.36       42.12      1.43 o 
   3   3   1      258.52      313.93     11.17 o 
   4   3   1       97.49      115.21      2.71 o 
   5   3   1       49.18       41.72      3.00 o 
   6   3   1       73.87       65.47      1.83 o 
   7   3   1       24.42       22.56      1.37 o 
   8   3   1        1.22        0.14      0.80 o 
   9   3   1        3.89        2.06      1.01 o 
  10   3   1        0.04       -1.38      1.38 o 
 -11   4   1        1.09        4.43      2.16 o 
 -10   4   1        3.80        2.35      1.04 o 
  -9   4   1       12.56       20.32      1.44 o 
  -8   4   1      209.11      215.02      4.27 o 
  -7   4   1      112.08      116.39      2.35 o 
  -6   4   1     1626.70     1677.95     13.92 o 
  -5   4   1      252.45      242.53      3.04 o 
  -4   4   1     6328.52     6556.49     56.13 o 
  -3   4   1        0.44        1.27      0.70 o 
  -2   4   1     3374.05     3476.45     61.31 o 
   0   4   1      205.75      205.57      4.46 o 
   1   4   1     4002.03     4101.83     31.66 o 
   2   4   1       69.21       80.22      1.52 o 
   3   4   1     2315.87     2343.85     20.19 o 
   4   4   1      259.37      253.11      4.73 o 
   5   4   1      135.40      149.56      3.67 o 
   6   4   1       58.23       56.27      3.22 o 
   7   4   1        1.61        1.61      0.78 o 
   8   4   1        0.19       -0.36      1.19 o 
   9   4   1        4.92        4.95      1.15 o 
  10   4   1        0.66       -0.37      1.19 o 
 -11   5   1        1.62        2.13      1.46 o 
 -10   5   1       36.13       33.13      2.17 o 
  -9   5   1        1.95        3.44      0.98 o 
  -8   5   1      114.49      108.36      2.55 o 
  -7   5   1        0.43        0.29      0.59 o 
  -6   5   1      537.29      520.06      5.35 o 
  -5   5   1       25.08       18.31      1.07 o 
  -4   5   1      373.49      355.34     17.51 o 
  -3   5   1      122.37       81.29      1.57 o 
  -2   5   1     1004.54     1033.07     18.13 o 
  -1   5   1      768.39      757.40      9.40 o 
   0   5   1       24.37       35.99      1.58 o 
   1   5   1     1434.24     1467.48     14.40 o 
   2   5   1       11.24       19.62      0.87 o 
   3   5   1      152.07      172.37      1.70 o 
   4   5   1      133.22      133.90      3.21 o 
   5   5   1      206.49      190.00      3.67 o 
   6   5   1        0.02        0.14      0.63 o 
   7   5   1       15.82       14.46      1.21 o 
   8   5   1        0.69        0.70      0.86 o 
   9   5   1        5.41        4.65      1.16 o 
  10   5   1        1.22        1.71      1.53 o 
 -11   6   1        4.08        6.35      1.74 o 
 -10   6   1        3.99        2.86      1.26 o 
  -9   6   1       37.14       35.30      2.55 o 
  -8   6   1      120.99      115.92      2.70 o 
  -7   6   1       32.15       29.93      1.33 o 
  -6   6   1      635.25      657.62     10.30 o 
  -5   6   1        5.97        3.07      0.65 o 
  -4   6   1      301.75      334.85      4.48 o 
  -3   6   1      190.66      180.67      2.23 o 
  -2   6   1      436.01      481.92      5.45 o 
  -1   6   1      740.83      766.18      8.08 o 
   0   6   1      306.51      344.39      4.96 o 
   1   6   1       39.27       68.51      1.22 o 
   2   6   1      771.69      781.26      5.59 o 
   3   6   1      381.68      404.27      3.31 o 
   4   6   1      172.99      166.69      2.21 o 
   5   6   1        4.64        3.06      0.63 o 
   6   6   1       35.50       31.67      1.53 o 
   7   6   1        3.37        4.98      0.93 o 
   8   6   1       25.94       32.20      1.80 o 
   9   6   1        7.17       10.60      1.58 o 
  10   6   1        0.73        1.53      1.49 o 
 -10   7   1       17.33       14.35      1.97 o 
  -9   7   1        3.78        5.97      1.31 o 
  -8   7   1       75.29       78.57      3.14 o 
  -7   7   1      145.37      146.53      2.62 o 
  -6   7   1        4.11        2.41      0.66 o 
  -5   7   1      160.91      153.60      3.23 o 
  -4   7   1      377.62      394.54      5.22 o 
  -3   7   1        2.51        7.28      0.48 o 
  -2   7   1      980.63     1098.61      9.84 o 
  -1   7   1       63.91       76.81      1.25 o 
   0   7   1     2372.77     2516.60     18.89 o 
   1   7   1      922.76     1011.37      7.55 o 
   2   7   1      279.34      276.68      2.63 o 
   3   7   1       61.53       60.25      1.05 o 
   4   7   1       11.67       12.21      0.54 o 
   5   7   1        6.23        4.68      0.71 o 
   6   7   1       10.62        9.52      0.99 o 
   7   7   1        9.93       11.70      1.23 o 
   8   7   1        1.36        1.41      1.40 o 
   9   7   1        1.87        2.64      1.30 o 
  10   7   1        2.32        0.24      1.49 o 
 -10   8   1        4.36        2.56      1.55 o 
  -9   8   1        1.58       -0.16      1.52 o 
  -8   8   1        0.51        2.11      1.66 o 
  -7   8   1       10.67        9.18      1.35 o 
  -6   8   1        4.75        4.73      0.75 o 
  -5   8   1      234.81      228.65      3.98 o 
  -4   8   1      138.82      136.79      1.95 o 
  -3   8   1        0.27        0.23      0.34 o 
  -2   8   1      382.10      423.15      4.05 o 
  -1   8   1      536.83      564.24      4.30 o 
   0   8   1     1179.74     1284.49     10.22 o 
   1   8   1      433.39      442.37      3.81 o 
   2   8   1      279.52      314.17      2.99 o 
   3   8   1      597.54      599.57      4.34 o 
   4   8   1       28.41       23.22      0.75 o 
   5   8   1        5.23        6.03      0.78 o 
   6   8   1        1.96        0.84      0.70 o 
   7   8   1       63.69       72.19      2.32 o 
   8   8   1        2.83        3.22      1.04 o 
   9   8   1       13.21       14.56      1.81 o 
  10   8   1        0.17        1.76      1.56 o 
 -10   9   1        2.56        1.19      1.44 o 
  -9   9   1        2.40        2.92      1.28 o 
  -8   9   1        9.98       12.14      1.52 o 
  -7   9   1        1.98        0.83      0.86 o 
  -6   9   1       31.67       33.13      1.38 o 
  -5   9   1      207.87      190.01      3.04 o 
  -4   9   1       10.20       12.06      1.21 o 
  -3   9   1     1217.41     1182.91     13.41 o 
  -2   9   1      126.64      139.37      2.20 o 
  -1   9   1       65.44       56.35      0.94 o 
   0   9   1      678.36      720.99      5.78 o 
   1   9   1        5.78        6.16      0.44 o 
   2   9   1     1512.91     1547.91     11.43 o 
   3   9   1      274.84      268.09      4.37 o 
   4   9   1      116.25      115.73      1.82 o 
   5   9   1      668.09      678.29      6.95 o 
   6   9   1       21.57       24.09      1.37 o 
   7   9   1      126.55      135.47      3.14 o 
   8   9   1       14.65       14.46      1.93 o 
   9   9   1        4.23        5.36      1.70 o 
 -10  10   1        0.02       -0.96      1.43 o 
  -9  10   1       22.67       21.01      2.16 o 
  -8  10   1        3.05        4.51      1.34 o 
  -7  10   1       75.87       77.39      2.44 o 
  -6  10   1        5.41        7.03      1.01 o 
  -5  10   1       94.10       84.09      2.04 o 
  -4  10   1        0.72        0.23      0.44 o 
  -3  10   1       60.91       63.28      1.22 o 
  -2  10   1        5.77        1.55      0.47 o 
  -1  10   1      329.65      332.13      3.05 o 
   0  10   1        0.05        0.16      0.29 o 
   1  10   1      137.22      127.94      1.56 o 
   2  10   1       61.35       44.69      1.26 o 
   3  10   1      252.85      227.89      2.63 o 
   4  10   1      312.99      309.43      3.79 o 
   5  10   1      102.87       99.35      2.21 o 
   6  10   1      111.49      114.89      2.66 o 
   7  10   1        7.47        4.92      1.30 o 
   8  10   1        9.32        5.74      1.45 o 
   9  10   1        1.09       -0.53      1.40 o 
 -10  11   1       10.78       13.36      2.69 o 
  -9  11   1        7.90        6.46      1.54 o 
  -8  11   1       19.15       20.46      2.71 o 
  -7  11   1        5.77        5.35      1.12 o 
  -6  11   1        0.65        0.01      0.91 o 
  -5  11   1        0.10       -0.38      0.69 o 
  -4  11   1       57.43       62.62      1.77 o 
  -3  11   1      136.12      135.10      2.58 o 
  -2  11   1       63.00       59.89      1.29 o 
  -1  11   1      188.95      191.70      2.06 o 
   0  11   1      119.96      116.30      1.55 o 
   1  11   1       80.76       69.03      2.17 o 
   2  11   1        0.33        0.06      0.37 o 
   3  11   1      506.93      502.09      4.74 o 
   4  11   1       69.08       72.55      1.80 o 
   5  11   1      427.24      446.03      6.14 o 
   6  11   1        9.28        7.73      1.21 o 
   7  11   1       98.47      105.29      3.46 o 
   8  11   1        0.01        1.42      1.25 o 
   9  11   1        2.49        2.94      1.69 o 
 -10  12   1        4.61        0.13      1.61 o 
  -9  12   1       19.08       18.60      2.33 o 
  -8  12   1       36.05       32.82      2.31 o 
  -7  12   1      102.61      101.31      2.95 o 
  -6  12   1       78.39       84.82      2.60 o 
  -5  12   1      243.54      243.06      3.88 o 
  -4  12   1       12.89       14.74      0.96 o 
  -3  12   1        2.36        1.94      0.71 o 
  -2  12   1        5.59        9.28      0.98 o 
  -1  12   1     1359.71     1315.61      8.81 o 
   0  12   1       18.15       20.61      0.77 o 
   1  12   1     2148.77     2155.57     14.50 o 
   2  12   1      109.66      114.43      1.95 o 
   3  12   1     1354.83     1384.79     10.02 o 
   4  12   1       37.76       39.25      1.51 o 
   5  12   1      193.34      197.68      2.80 o 
   6  12   1        4.72        2.73      1.04 o 
   7  12   1        1.83        0.52      1.20 o 
   8  12   1        3.10        1.08      1.35 o 
   9  12   1       10.95       12.18      2.62 o 
  -9  13   1        0.85        1.01      1.59 o 
  -8  13   1       12.46       15.19      1.84 o 
  -7  13   1        0.39        2.20      1.12 o 
  -6  13   1       18.24       15.09      1.67 o 
  -5  13   1      139.19      147.32      2.64 o 
  -4  13   1       24.53       24.85      1.24 o 
  -3  13   1      897.84      898.73      7.52 o 
  -2  13   1      428.63      417.38      4.21 o 
  -1  13   1      831.01      808.49      6.39 o 
   0  13   1      276.18      261.41      2.71 o 
   1  13   1      322.71      315.62      3.26 o 
   2  13   1       24.50       18.47      0.90 o 
   3  13   1       45.16       43.70      1.26 o 
   4  13   1       18.42       15.80      1.23 o 
   5  13   1       17.72       18.71      1.28 o 
   6  13   1        0.75        0.13      1.03 o 
   7  13   1       20.76       17.31      1.98 o 
   8  13   1        4.74        5.98      1.87 o 
   9  13   1        3.59        2.37      1.81 o 
  -9  14   1        5.65        6.74      1.91 o 
  -8  14   1       12.23       10.83      1.74 o 
  -7  14   1        0.26       -0.71      1.02 o 
  -6  14   1      143.41      148.73      3.64 o 
  -5  14   1       56.08       55.31      1.80 o 
  -4  14   1      255.20      262.06      3.66 o 
  -3  14   1      185.13      180.11      2.57 o 
  -2  14   1       98.50       98.75      2.10 o 
  -1  14   1      398.71      388.63      3.83 o 
   0  14   1       15.71       18.03      0.88 o 
   1  14   1      292.42      275.76      2.90 o 
   2  14   1      103.74      110.60      1.88 o 
   3  14   1       17.06       14.69      0.94 o 
   4  14   1       21.91       26.63      1.44 o 
   5  14   1        7.43        7.07      0.88 o 
   6  14   1        6.17        7.02      1.34 o 
   7  14   1       14.12       10.54      1.81 o 
   8  14   1        0.45       -0.17      1.61 o 
  -9  15   1        8.29        6.27      1.97 o 
  -8  15   1        5.31        5.16      1.56 o 
  -7  15   1       82.67       89.86      3.07 o 
  -6  15   1        2.87        4.33      1.24 o 
  -5  15   1      194.06      205.34      3.57 o 
  -4  15   1       11.63       11.23      0.74 o 
  -3  15   1      211.72      209.84      2.88 o 
  -2  15   1      122.00      113.26      1.95 o 
  -1  15   1        2.22        0.26      0.58 o 
   0  15   1       16.03       14.81      1.93 o 
   1  15   1      232.29      229.29      3.03 o 
   2  15   1        3.83        3.14      0.63 o 
   3  15   1      220.89      213.13      2.76 o 
   4  15   1        8.01        6.70      0.64 o 
   5  15   1       88.27       82.86      2.13 o 
   6  15   1        2.90        5.14      1.31 o 
   7  15   1       15.57       12.27      1.86 o 
   8  15   1        1.39        0.00      1.57 o 
  -8  16   1        8.43        6.64      1.99 o 
  -7  16   1        0.14       -0.01      1.14 o 
  -6  16   1       97.30       99.85      3.17 o 
  -5  16   1        5.19        6.15      1.06 o 
  -4  16   1      459.70      466.37      6.43 o 
  -3  16   1       38.77       46.73      1.53 o 
  -2  16   1      138.02      139.48      2.41 o 
  -1  16   1      167.12      171.07      2.49 o 
   0  16   1       50.23       47.52      1.49 o 
   1  16   1       36.00       39.32      1.35 o 
   2  16   1       74.46       82.71      1.88 o 
   3  16   1        1.65        0.96      0.61 o 
   4  16   1      124.09      133.10      2.12 o 
   5  16   1        0.26       -0.51      0.75 o 
   6  16   1       51.21       58.52      2.67 o 
   7  16   1        0.01       -1.46      2.01 o 
   8  16   1        1.69        2.47      2.50 o 
  -8  17   1       12.79        9.12      2.19 o 
  -7  17   1       11.80       10.10      1.64 o 
  -6  17   1       45.70       39.92      2.42 o 
  -5  17   1       38.17       40.24      1.80 o 
  -4  17   1        0.33        0.83      0.60 o 
  -3  17   1       10.63       14.75      1.06 o 
  -2  17   1      204.66      226.48      3.23 o 
  -1  17   1       17.60       14.73      1.04 o 
   0  17   1      119.34      130.86      2.40 o 
   1  17   1       26.73       22.67      1.21 o 
   2  17   1       61.48       67.94      1.80 o 
   3  17   1       90.87       84.63      2.10 o 
   4  17   1       22.82       22.71      1.05 o 
   5  17   1       75.28       79.92      3.74 o 
   6  17   1        1.93        2.19      1.65 o 
   7  17   1        8.07        9.33      2.21 o 
  -8  18   1       11.07        7.50      2.17 o 
  -7  18   1        0.08       -1.23      1.63 o 
  -6  18   1       21.85       23.12      2.02 o 
  -5  18   1       17.35       13.36      1.29 o 
  -4  18   1        2.74        2.03      0.64 o 
  -3  18   1      202.54      198.22      3.32 o 
  -2  18   1        2.05        2.27      0.84 o 
  -1  18   1      162.23      158.64      2.71 o 
   0  18   1       19.15       14.29      1.07 o 
   1  18   1        7.59        8.59      0.93 o 
   2  18   1       60.44       57.94      1.76 o 
   3  18   1        4.65        5.71      1.30 o 
   4  18   1        4.11        2.01      1.18 o 
   5  18   1        1.64        0.90      0.98 o 
   6  18   1        0.11       -1.16      1.17 o 
   7  18   1        1.88        0.94      1.70 o 
  -7  19   1        1.37        0.45      1.83 o 
  -6  19   1        1.65        0.51      1.27 o 
  -5  19   1       18.55       13.05      1.40 o 
  -4  19   1       19.21       19.68      1.31 o 
  -3  19   1       21.51       17.39      1.29 o 
  -2  19   1      176.15      178.36      3.20 o 
  -1  19   1       15.33       17.38      1.21 o 
   0  19   1      272.81      289.17      3.90 o 
   1  19   1        1.03       -0.69      0.70 o 
   2  19   1       32.55       33.65      1.64 o 
   3  19   1       34.49       31.26      1.82 o 
   4  19   1        0.10        1.16      1.22 o 
   5  19   1        8.51        7.64      2.67 o 
   6  19   1        1.59        1.50      1.53 o 
  -6  20   1       10.05        7.72      2.34 o 
  -5  20   1        4.09        0.97      1.16 o 
  -4  20   1        9.36        9.67      1.65 o 
  -3  20   1        0.20        0.05      0.81 o 
  -2  20   1        4.93        3.72      0.97 o 
  -1  20   1        9.05        8.27      1.01 o 
   0  20   1        8.67        7.26      1.00 o 
   1  20   1       76.89       74.68      2.06 o 
   2  20   1       13.55       13.37      1.25 o 
   3  20   1       12.79       11.36      1.77 o 
   4  20   1        0.39        1.77      1.37 o 
   5  20   1        1.30        0.40      1.15 o 
   6  20   1        0.07        3.14      2.14 o 
  -6  21   1       10.13       13.29      3.78 o 
  -5  21   1        1.96        3.32      1.30 o 
  -4  21   1        1.22       -0.76      1.27 o 
  -3  21   1        8.11        6.18      1.38 o 
  -2  21   1       29.15       27.85      1.63 o 
  -1  21   1       52.78       55.94      1.94 o 
   0  21   1       56.35       55.96      2.16 o 
   1  21   1       42.33       42.87      1.81 o 
   2  21   1       57.10       55.40      2.12 o 
   3  21   1       35.95       31.66      2.03 o 
   4  21   1        4.11        3.76      1.64 o 
   5  21   1       20.51       22.80      2.00 o 
  -5  22   1        7.49        6.34      2.20 o 
  -4  22   1       80.85       83.47     13.40 o 
  -3  22   1       36.11       35.98      1.95 o 
  -2  22   1       81.48       76.58      2.34 o 
  -1  22   1       37.41       36.31      1.74 o 
   0  22   1        3.42        4.45      0.97 o 
   1  22   1       27.96       24.42      1.62 o 
   2  22   1       14.40       11.96      1.27 o 
   3  22   1        3.90        2.61      1.31 o 
   4  22   1       65.57       75.18      3.92 o 
  -4  23   1        3.83        5.55      2.37 o 
  -3  23   1        8.69        7.50      1.64 o 
  -2  23   1        2.95        1.54      1.00 o 
  -1  23   1        8.42        9.08      1.16 o 
   0  23   1        4.07        3.51      0.96 o 
   1  23   1        5.01        2.62      1.05 o 
   2  23   1        5.72        5.27      1.21 o 
   3  23   1        0.06       -0.43      1.16 o 
  -3  24   1        5.23        6.24      1.77 o 
  -2  24   1        3.26        1.65      1.12 o 
  -1  24   1       16.79       15.66      1.35 o 
   0  24   1        0.34       -0.82      0.82 o 
   1  24   1       12.29       15.05      1.59 o 
   2  24   1       12.79       13.85      2.89 o 
 -11   0   2        0.41        0.85      1.40 o 
 -10   0   2        1.82        2.99      1.31 o 
  -9   0   2        5.23        4.64      1.63 o 
  -8   0   2       56.48       58.21      2.26 o 
  -7   0   2      180.45      191.40      9.06 o 
  -6   0   2       69.16       70.24      2.81 o 
  -5   0   2      169.66      172.51      4.46 o 
  -4   0   2      110.80      115.76      4.22 o 
  -3   0   2     1706.10     1790.55     31.52 o 
  -2   0   2     5392.60     5285.72     93.71 o 
   0   0   2     2087.72     2325.24     40.71 o 
   2   0   2      581.32      544.62      6.99 o 
   3   0   2       68.79       52.57      1.36 o 
   4   0   2      269.93      259.68      4.31 o 
   5   0   2       16.56       11.46      2.04 o 
   6   0   2       26.60       18.73      1.73 o 
   7   0   2       27.95       29.94      3.54 o 
   8   0   2        3.77        2.12      1.36 o 
   9   0   2        1.01       -0.90      1.33 o 
  10   0   2        8.70       12.62      2.91 o 
 -11   1   2        1.76        1.82      1.29 o 
 -10   1   2        0.00        0.54      0.87 o 
  -9   1   2       22.97       28.71      1.62 o 
  -8   1   2        0.46       -0.49      0.59 o 
  -7   1   2       55.95       55.72      1.25 o 
  -6   1   2        6.86        9.04      0.53 o 
  -5   1   2      173.10      170.15      3.27 o 
  -4   1   2      569.99      602.90     12.75 o 
  -3   1   2     3502.75     3507.40     42.67 o 
  -2   1   2      843.54      908.76     16.62 o 
  -1   1   2     3503.05     3456.15     61.66 o 
   0   1   2      920.40      933.66     11.60 o 
   2   1   2       63.13       82.45      1.25 o 
   3   1   2        1.55        1.18      0.33 o 
   4   1   2       55.97       50.71      1.67 o 
   5   1   2       21.78       20.86      2.08 o 
   6   1   2       44.23       42.16      1.63 o 
   7   1   2       26.40       23.10      1.44 o 
   8   1   2       26.31       22.53      2.26 o 
   9   1   2        0.21        0.02      0.97 o 
  10   1   2        0.62        1.78      1.54 o 
 -11   2   2        0.65        1.17      1.12 o 
 -10   2   2       53.69       57.54      2.10 o 
  -9   2   2        0.60        0.11      0.84 o 
  -8   2   2      119.84      114.58      2.57 o 
  -7   2   2        7.47        8.32      0.87 o 
  -6   2   2      160.93      149.87      2.04 o 
  -5   2   2      427.51      451.67      6.47 o 
  -4   2   2      217.23      232.15      6.12 o 
  -3   2   2     2771.24     2847.78     59.92 o 
  -2   2   2     7098.85     6859.49    121.63 o 
  -1   2   2     1297.09     1361.62     23.76 o 
   0   2   2     1566.61     1621.67     20.30 o 
   1   2   2      244.20      249.55      2.30 o 
   2   2   2        1.67        0.57      0.38 o 
   3   2   2       35.60       26.25      0.69 o 
   4   2   2       40.98       42.62      1.67 o 
   5   2   2      169.18      158.14      4.28 o 
   6   2   2      158.95      159.56      3.67 o 
   7   2   2       27.75       27.48      1.69 o 
   8   2   2       39.70       40.96      2.38 o 
   9   2   2        1.83        1.44      1.02 o 
  10   2   2        2.31        2.30      1.54 o 
 -11   3   2        6.54        8.87      1.61 o 
 -10   3   2        4.89        5.48      1.22 o 
  -9   3   2        4.81        5.07      0.92 o 
  -8   3   2       17.07       15.81      1.08 o 
  -7   3   2        2.19        2.28      0.55 o 
  -6   3   2      590.31      609.33      5.69 o 
  -5   3   2       19.14       17.09      1.45 o 
  -4   3   2     3024.22     3068.71     37.94 o 
  -2   3   2      854.41      917.23     16.02 o 
  -1   3   2      487.67      501.06      6.47 o 
   0   3   2        6.10        4.33      0.41 o 
   1   3   2       34.47       27.99      0.59 o 
   2   3   2       10.50       10.30      0.44 o 
   3   3   2       37.85       41.59      1.30 o 
   4   3   2      737.48      722.15     15.41 o 
   5   3   2       13.20       17.09      1.09 o 
   6   3   2      247.22      241.43      3.82 o 
   7   3   2        3.13        3.84      1.22 o 
   8   3   2       11.00       11.55      1.28 o 
   9   3   2        0.01        0.47      1.07 o 
  10   3   2        0.63       -1.44      1.65 o 
 -11   4   2        2.86        2.32      1.36 o 
 -10   4   2        0.86        0.98      0.92 o 
  -9   4   2       13.78       13.31      1.18 o 
  -8   4   2       13.13       16.02      1.10 o 
  -7   4   2       22.46       19.41      0.98 o 
  -6   4   2       22.95       21.23      0.94 o 
  -5   4   2      663.12      633.47      7.31 o 
  -4   4   2      571.99      575.03      6.53 o 
  -3   4   2      724.85      737.53     16.92 o 
  -2   4   2     1865.05     1888.73     32.26 o 
  -1   4   2       11.48       10.57      1.14 o 
   0   4   2       88.35       86.59      1.76 o 
   1   4   2      676.80      655.75      4.99 o 
   2   4   2      857.36      899.44      7.45 o 
   3   4   2     1026.89     1077.72      8.94 o 
   4   4   2      272.62      294.23      5.45 o 
   5   4   2      324.41      346.69      5.11 o 
   6   4   2        3.06        4.31      0.87 o 
   7   4   2       39.34       37.84      1.74 o 
   8   4   2        3.32        1.86      0.94 o 
   9   4   2        1.72        1.34      1.05 o 
  10   4   2        0.07       -0.29      1.48 o 
 -11   5   2        0.94        0.36      1.29 o 
 -10   5   2        0.00        1.75      1.65 o 
  -9   5   2       17.06       20.99      1.43 o 
  -8   5   2      103.82      104.25      2.33 o 
  -7   5   2      210.38      210.07      3.87 o 
  -6   5   2      955.54      966.94      8.63 o 
  -5   5   2      146.60      162.59      2.72 o 
  -4   5   2     2592.10     2681.98     26.72 o 
  -3   5   2      225.69      210.99      2.86 o 
  -2   5   2     2569.44     2666.67     44.71 o 
  -1   5   2     3011.79     3033.92     25.50 o 
   0   5   2        6.70       10.58      1.36 o 
   1   5   2     4566.93     4633.38     35.87 o 
   2   5   2     1122.31     1220.62      8.96 o 
   3   5   2      895.98      918.37      5.99 o 
   4   5   2      325.41      317.34      4.15 o 
   5   5   2       43.31       39.76      1.62 o 
   6   5   2       62.03       57.50      2.90 o 
   7   5   2        0.50       -0.54      0.76 o 
   8   5   2        9.22        9.09      1.24 o 
   9   5   2        3.01        3.14      1.11 o 
  10   5   2        0.03        2.82      3.47 o 
 -11   6   2        0.14        1.07      1.33 o 
 -10   6   2       33.90       29.70      2.01 o 
  -9   6   2        0.05       -0.19      0.95 o 
  -8   6   2      289.16      292.16      7.05 o 
  -7   6   2        2.67        3.27      0.75 o 
  -6   6   2      576.97      610.94      6.03 o 
  -5   6   2        5.80        1.18      0.54 o 
  -4   6   2        4.18        5.54      0.78 o 
  -3   6   2      148.34      126.75      2.17 o 
  -2   6   2     1414.06     1591.78     19.08 o 
  -1   6   2       32.56       20.26      1.41 o 
   0   6   2     3259.40     3505.12     26.32 o 
   1   6   2      712.10      734.22      5.67 o 
   2   6   2     1734.62     1853.04     12.33 o 
   3   6   2      134.24      113.75      2.02 o 
   4   6   2      171.13      161.41      2.09 o 
   5   6   2       14.71       10.58      0.86 o 
   6   6   2        0.39       -0.20      0.70 o 
   7   6   2        5.70        6.73      1.07 o 
   8   6   2        0.16       -0.61      0.86 o 
   9   6   2        0.24        0.25      1.43 o 
 -11   7   2        0.07        0.05      1.35 o 
 -10   7   2       22.00       15.07      1.72 o 
  -9   7   2       16.04       13.46      1.51 o 
  -8   7   2       52.02       54.67      2.86 o 
  -7   7   2       79.92       93.00      2.01 o 
  -6   7   2        1.87        3.90      1.11 o 
  -5   7   2        0.26        1.07      0.56 o 
  -4   7   2      124.29      134.96      2.93 o 
  -3   7   2      514.85      496.66      9.01 o 
  -2   7   2        7.28        6.50      0.54 o 
  -1   7   2      389.74      377.05      4.06 o 
   0   7   2       17.83       10.24      0.56 o 
   1   7   2      495.23      536.52      4.11 o 
   2   7   2        0.54       -0.04      0.40 o 
   3   7   2      277.60      321.64      2.65 o 
   4   7   2       47.27       51.81      1.47 o 
   5   7   2       10.18        9.10      0.87 o 
   6   7   2        0.31        0.18      0.73 o 
   7   7   2       32.47       33.13      1.83 o 
   8   7   2       11.19       12.89      1.40 o 
   9   7   2        4.82        3.85      3.74 o 
 -11   8   2       15.42       17.71      2.18 o 
 -10   8   2       14.05       15.09      1.73 o 
  -9   8   2       32.14       36.55      2.19 o 
  -8   8   2       23.91       26.62      2.33 o 
  -7   8   2        7.76        6.48      0.95 o 
  -6   8   2        2.66        2.12      0.66 o 
  -5   8   2      435.98      456.62     17.96 o 
  -4   8   2        6.86        8.55      0.54 o 
  -3   8   2      573.61      612.30      5.92 o 
  -2   8   2        4.19        1.94      0.49 o 
  -1   8   2      297.21      324.54      3.69 o 
   0   8   2      278.12      267.67      3.37 o 
   1   8   2       12.02       11.84      0.52 o 
   2   8   2       12.49        8.39      0.53 o 
   3   8   2      182.56      187.41      2.03 o 
   4   8   2        0.14       -0.14      0.43 o 
   5   8   2       93.13      103.60      2.20 o 
   6   8   2       12.57       11.34      1.20 o 
   7   8   2        8.78        6.76      1.32 o 
   8   8   2        0.08       -0.78      0.94 o 
   9   8   2        0.01        0.36      1.45 o 
 -10   9   2       16.86       13.92      1.99 o 
  -9   9   2        5.95        7.70      1.38 o 
  -8   9   2       73.05       73.04      2.37 o 
  -7   9   2        3.91        7.02      1.02 o 
  -6   9   2       54.01       50.54      1.95 o 
  -5   9   2       77.89       69.18      5.70 o 
  -4   9   2        0.28        0.28      0.95 o 
  -3   9   2      273.89      281.23      4.45 o 
  -2   9   2      443.85      460.69      5.09 o 
  -1   9   2      470.43      532.98      4.23 o 
   0   9   2     1705.55     1824.61     17.27 o 
   1   9   2       41.02       51.36      1.20 o 
   2   9   2      828.45      861.57      6.48 o 
   3   9   2      138.87      145.36      3.02 o 
   4   9   2      378.79      361.04      3.79 o 
   5   9   2       39.35       41.02      1.73 o 
   6   9   2       87.84       86.46      2.45 o 
   7   9   2        2.55        4.68      1.26 o 
   8   9   2        0.85        1.59      1.94 o 
   9   9   2        1.21        0.76      1.64 o 
 -10  10   2       24.84       27.09      2.50 o 
  -9  10   2        0.09        0.09      1.12 o 
  -8  10   2        3.08        3.35      1.03 o 
  -7  10   2        5.21        5.11      1.01 o 
  -6  10   2       33.95       36.07      1.80 o 
  -5  10   2      226.52      231.17      4.20 o 
  -4  10   2      168.53      157.71      2.56 o 
  -3  10   2      531.68      542.81      6.43 o 
  -2  10   2      816.73      811.74      7.29 o 
  -1  10   2      158.45      179.89      2.04 o 
   0  10   2      611.98      589.14      4.72 o 
   1  10   2      293.29      313.20      2.64 o 
   2  10   2       59.34       45.76      1.01 o 
   3  10   2       36.12       34.19      1.07 o 
   4  10   2        5.05        4.67      0.73 o 
   5  10   2      246.65      248.61      3.77 o 
   6  10   2       17.26       16.95      1.80 o 
   7  10   2       21.62       21.44      1.96 o 
   8  10   2       16.88       18.28      1.98 o 
   9  10   2        0.01       -0.98      1.53 o 
 -10  11   2        7.05        6.56      2.33 o 
  -9  11   2       10.10        8.89      1.58 o 
  -8  11   2       44.73       46.20      4.18 o 
  -7  11   2       34.99       35.54      1.95 o 
  -6  11   2       21.44       19.60      1.60 o 
  -5  11   2       51.80       53.96      2.16 o 
  -4  11   2       48.53       48.90      1.55 o 
  -3  11   2       43.57       41.44      1.14 o 
  -2  11   2       30.26       35.25      1.57 o 
  -1  11   2        3.12        6.96      0.54 o 
   0  11   2      116.55      104.00      1.49 o 
   1  11   2       21.66       30.71      0.87 o 
   2  11   2       43.12       40.34      1.10 o 
   3  11   2      362.60      359.47      3.46 o 
   4  11   2       12.60       14.52      1.03 o 
   5  11   2       30.46       27.23      1.72 o 
   6  11   2        3.67        4.33      1.30 o 
   7  11   2        2.34        2.72      1.25 o 
   8  11   2        0.96       -0.37      1.28 o 
   9  11   2        0.05       -0.41      4.20 o 
 -10  12   2        0.09       -1.16      1.83 o 
  -9  12   2        6.74        5.19      1.66 o 
  -8  12   2        6.94        8.61      1.34 o 
  -7  12   2        2.50        3.26      1.01 o 
  -6  12   2        7.58        6.53      1.21 o 
  -5  12   2       87.74       92.95      2.11 o 
  -4  12   2      128.44      119.80      2.16 o 
  -3  12   2      505.76      517.56      5.81 o 
  -2  12   2       59.30       56.24      1.35 o 
  -1  12   2     1176.33     1137.94      7.38 o 
   0  12   2      110.32       99.88      1.54 o 
   1  12   2       44.94       51.97      1.42 o 
   2  12   2        3.21        0.25      0.43 o 
   3  12   2       88.33       83.77      1.64 o 
   4  12   2       41.16       46.72      1.61 o 
   5  12   2       28.36       28.99      1.15 o 
   6  12   2       29.09       26.78      3.10 o 
   7  12   2       17.58       20.15      2.71 o 
   8  12   2       23.86       21.98      3.67 o 
 -10  13   2        0.36        2.06      1.61 o 
  -9  13   2       25.89       27.07      3.74 o 
  -8  13   2        4.90        4.94      1.23 o 
  -7  13   2      119.76      123.31      3.27 o 
  -6  13   2       44.59       43.14      2.38 o 
  -5  13   2       48.95       51.61      3.66 o 
  -4  13   2        3.33        4.48      0.75 o 
  -3  13   2       18.74       17.70      0.93 o 
  -2  13   2       39.78       35.85      1.20 o 
  -1  13   2      630.73      606.15      4.82 o 
   0  13   2        0.22        1.18      0.49 o 
   1  13   2     1993.99     1948.90     12.62 o 
   2  13   2      219.99      238.09      2.64 o 
   3  13   2      738.28      716.11      7.75 o 
   4  13   2       74.60       77.33      2.04 o 
   5  13   2       42.32       42.72      1.49 o 
   6  13   2       25.27       27.57      1.92 o 
   7  13   2        2.69        3.20      1.45 o 
   8  13   2        6.77        8.73      3.68 o 
  -9  14   2       10.66        9.52      1.98 o 
  -8  14   2        0.02       -1.06      1.06 o 
  -7  14   2        1.86        1.52      1.10 o 
  -6  14   2       23.97       25.48      3.55 o 
  -5  14   2        7.10        9.05      0.86 o 
  -4  14   2       14.35       17.24      1.51 o 
  -3  14   2       30.86       33.34      1.23 o 
  -2  14   2       21.27       27.41      1.08 o 
  -1  14   2      472.13      458.77      4.32 o 
   0  14   2      486.95      471.76      4.42 o 
   1  14   2      534.64      508.58      4.68 o 
   2  14   2      146.44      139.18      2.01 o 
   3  14   2       25.70       27.68      1.22 o 
   4  14   2        4.44        3.31      0.84 o 
   5  14   2        6.36        5.12      0.84 o 
   6  14   2        5.49        7.25      1.38 o 
   7  14   2       14.63       14.04      1.94 o 
   8  14   2        0.00       -1.11      1.68 o 
  -9  15   2        7.77        8.00      1.99 o 
  -8  15   2        0.97        0.40      1.17 o 
  -7  15   2        5.98        5.10      1.43 o 
  -6  15   2        8.90        9.41      1.60 o 
  -5  15   2        1.65        2.13      0.96 o 
  -4  15   2       15.74       14.75      0.81 o 
  -3  15   2      413.18      414.57      4.43 o 
  -2  15   2      105.22      100.41      1.84 o 
  -1  15   2     1347.08     1334.77      9.94 o 
   0  15   2      216.46      216.60      3.63 o 
   1  15   2      550.10      578.37      5.25 o 
   2  15   2       17.78       21.66      1.05 o 
   3  15   2       51.20       61.09      1.64 o 
   4  15   2       29.06       32.60      1.08 o 
   5  15   2        1.39        0.47      0.74 o 
   6  15   2       11.76        9.29      1.49 o 
   7  15   2        5.38        5.85      1.71 o 
   8  15   2        0.03        1.21      1.72 o 
  -9  16   2        1.38        0.84      2.02 o 
  -8  16   2        0.00       -1.17      1.17 o 
  -7  16   2       36.91       37.89      2.38 o 
  -6  16   2        1.01        1.37      1.20 o 
  -5  16   2      270.91      276.85      3.93 o 
  -4  16   2        0.15       -0.32      0.62 o 
  -3  16   2      373.32      381.80      4.34 o 
  -2  16   2       14.46       15.97      1.16 o 
  -1  16   2        5.08        7.52      0.88 o 
   0  16   2        0.19       -0.26      0.57 o 
   1  16   2       83.32       81.38      1.76 o 
   2  16   2        0.31       -0.17      0.59 o 
   3  16   2      120.60      130.49      2.95 o 
   4  16   2        7.92       10.00      0.75 o 
   5  16   2       39.49       43.46      1.78 o 
   6  16   2        0.30       -0.99      1.12 o 
   7  16   2        0.01       -0.33      1.65 o 
  -8  17   2        0.68        0.77      1.46 o 
  -7  17   2       48.23       41.10      2.52 o 
  -6  17   2       37.21       36.14      2.61 o 
  -5  17   2       89.80       90.91      2.57 o 
  -4  17   2       66.59       62.51      1.97 o 
  -3  17   2       42.85       41.96      1.79 o 
  -2  17   2       17.77       15.71      1.09 o 
  -1  17   2      114.96      105.81      2.16 o 
   0  17   2        5.56        3.01      0.74 o 
   1  17   2      131.08      121.79      2.32 o 
   2  17   2       12.34       14.16      1.07 o 
   3  17   2       16.82       12.12      1.40 o 
   4  17   2       29.99       29.43      1.86 o 
   5  17   2        4.84        5.28      1.09 o 
   6  17   2        4.78        3.88      1.38 o 
   7  17   2        0.29        1.90      1.91 o 
  -8  18   2       37.11       39.60      2.97 o 
  -7  18   2       11.68       12.67      1.76 o 
  -6  18   2       25.61       24.81      2.09 o 
  -5  18   2       14.24       15.36      1.94 o 
  -4  18   2       22.24       24.74      1.17 o 
  -3  18   2       38.83       37.97      2.87 o 
  -2  18   2      163.53      169.10      3.07 o 
  -1  18   2       13.96       15.45      1.12 o 
   0  18   2      176.93      177.92      2.90 o 
   1  18   2       46.92       39.74      1.60 o 
   2  18   2      105.36      103.20      2.39 o 
   3  18   2       51.35       47.38      2.02 o 
   4  18   2        4.77        3.66      1.29 o 
   5  18   2        7.50        8.92      3.50 o 
   6  18   2        5.94        4.91      1.82 o 
  -7  19   2        0.13        1.02      1.45 o 
  -6  19   2        5.36        6.73      1.56 o 
  -5  19   2        1.68        0.24      0.99 o 
  -4  19   2       28.42       27.89      1.33 o 
  -3  19   2       18.09       13.59      1.48 o 
  -2  19   2       23.72       22.17      1.42 o 
  -1  19   2       23.48       21.24      1.30 o 
   0  19   2        8.01        6.93      0.98 o 
   1  19   2        0.21       -0.54      0.68 o 
   2  19   2        0.81        0.50      0.79 o 
   3  19   2       25.30       26.80      1.68 o 
   4  19   2        1.37       -1.12      1.12 o 
   5  19   2       12.58       11.80      2.07 o 
   6  19   2        1.22        0.22      2.00 o 
  -7  20   2        0.51        3.70      1.99 o 
  -6  20   2        7.29        4.13      1.69 o 
  -5  20   2        0.08       -0.16      1.16 o 
  -4  20   2        2.76        2.47      0.80 o 
  -3  20   2        2.58        2.64      0.90 o 
  -2  20   2       28.12       24.21      1.87 o 
  -1  20   2       12.23        9.56      1.04 o 
   0  20   2       55.80       56.04      1.86 o 
   1  20   2        4.47        2.81      0.96 o 
   2  20   2       47.93       52.47      2.47 o 
   3  20   2       36.58       35.63      2.11 o 
   4  20   2        3.25        5.74      1.51 o 
   5  20   2       34.33       35.77      2.26 o 
  -6  21   2       33.45       28.69      4.87 o 
  -5  21   2        6.53        6.53      1.47 o 
  -4  21   2       69.95       70.02      2.69 o 
  -3  21   2        1.97        2.41      1.03 o 
  -2  21   2       33.31       33.48      1.76 o 
  -1  21   2       30.95       31.23      1.62 o 
   0  21   2        4.60        4.26      0.95 o 
   1  21   2       52.47       54.80      2.69 o 
   2  21   2       19.13       15.90      1.74 o 
   3  21   2        3.79        5.87      1.32 o 
   4  21   2       43.04       49.61      3.72 o 
   5  21   2        0.09       -1.22      2.63 o 
  -5  22   2        0.36        0.68      3.80 o 
  -4  22   2        1.49       -1.68      1.89 o 
  -3  22   2        2.92        2.83      1.07 o 
  -2  22   2        4.84        2.81      1.02 o 
  -1  22   2        0.02       -0.25      0.79 o 
   0  22   2        0.00       -0.77      0.77 o 
   1  22   2        3.78        5.77      1.09 o 
   2  22   2        3.73        3.22      1.11 o 
   3  22   2        1.80        2.49      1.16 o 
   4  22   2        1.83        1.87      2.02 o 
  -4  23   2       16.25       13.41      2.81 o 
  -3  23   2       30.64       36.13      2.67 o 
  -2  23   2        8.06        7.53      1.20 o 
  -1  23   2       48.67       49.42      2.02 o 
   0  23   2        0.19        0.16      0.87 o 
   1  23   2       15.83       11.23      1.31 o 
   2  23   2        4.19        4.50      1.19 o 
   3  23   2        5.18        3.07      1.32 o 
  -3  24   2        0.32       -0.88      0.97 o 
  -2  24   2        1.92       -0.83      1.04 o 
  -1  24   2        6.85        8.61      1.21 o 
   0  24   2        2.24        2.87      1.00 o 
   1  24   2       10.29        8.43      1.41 o 
   2  24   2       16.19       17.76      2.48 o 
 -12   1   3        1.45        1.06      1.28 o 
 -11   1   3        3.34        4.45      1.01 o 
 -10   1   3       26.93       32.99      2.00 o 
  -9   1   3        1.41        1.17      0.83 o 
  -8   1   3      139.17      148.54      2.29 o 
  -7   1   3      175.60      175.85      3.83 o 
  -6   1   3       59.42       59.58      1.75 o 
  -5   1   3     1234.73     1224.31     13.62 o 
  -4   1   3        6.36        8.08      1.35 o 
  -3   1   3     2544.99     2522.23     43.86 o 
  -1   1   3       76.52       68.96      2.33 o 
   0   1   3      109.68      110.68      2.04 o 
   1   1   3      381.54      378.70      6.74 o 
   2   1   3      692.05      698.55      5.59 o 
   3   1   3      139.04      127.99      1.41 o 
   4   1   3       59.83       60.59      2.29 o 
   5   1   3       82.02       83.52      2.07 o 
   6   1   3        1.02       -0.26      0.66 o 
   7   1   3        9.03        7.96      1.20 o 
   8   1   3        2.41        1.95      1.25 o 
   9   1   3        0.19        0.39      1.35 o 
 -11   2   3        4.85        6.02      1.09 o 
 -10   2   3        2.16        2.46      0.83 o 
  -9   2   3       43.37       49.73      1.58 o 
  -8   2   3       24.75       23.21      1.14 o 
  -7   2   3       90.30       87.00      3.74 o 
  -6   2   3      322.11      320.63      5.21 o 
  -5   2   3        0.92        0.29      0.71 o 
  -4   2   3        0.06        1.83      0.62 o 
  -1   2   3     2441.12     2488.80     42.65 o 
   0   2   3     1061.64     1087.04     13.64 o 
   1   2   3      130.92      125.41      1.99 o 
   2   2   3       16.87       10.86      0.43 o 
   3   2   3       10.97       10.04      0.43 o 
   4   2   3       41.34       35.20      1.87 o 
   5   2   3        1.97        0.41      0.59 o 
   6   2   3        6.78        2.83      0.86 o 
   7   2   3        3.87        4.20      0.97 o 
   8   2   3        5.74        5.24      1.12 o 
   9   2   3        3.35        4.16      1.58 o 
 -11   3   3        0.06        1.20      1.20 o 
 -10   3   3        1.20        1.36      0.83 o 
  -9   3   3        4.30        2.18      0.96 o 
  -8   3   3        6.91        9.13      0.72 o 
  -7   3   3        5.52        4.09      1.07 o 
  -6   3   3       53.99       51.72      1.51 o 
  -5   3   3      104.62      120.12      8.21 o 
  -4   3   3      257.96      251.11      3.37 o 
  -1   3   3      936.49      958.82     12.13 o 
   0   3   3       41.40       50.09      1.55 o 
   1   3   3       89.22      101.24      1.56 o 
   2   3   3       90.52       88.26      1.24 o 
   3   3   3       37.49       30.32      0.75 o 
   4   3   3       55.46       49.84      1.73 o 
   5   3   3       31.21       28.44      2.41 o 
   6   3   3        8.40        7.64      1.01 o 
   7   3   3        1.55        1.54      0.89 o 
   8   3   3       12.76       13.06      1.45 o 
   9   3   3        0.07        0.18      1.74 o 
 -11   4   3        7.98        8.94      1.51 o 
 -10   4   3       11.80       11.08      1.25 o 
  -9   4   3       26.56       27.09      2.39 o 
  -8   4   3       27.29       30.72      1.18 o 
  -7   4   3       71.53       68.24      2.09 o 
  -6   4   3       69.21       75.83      3.14 o 
  -5   4   3      512.81      518.61      6.07 o 
  -4   4   3        2.23        2.80      0.43 o 
  -3   4   3        2.88        2.84      0.41 o 
  -2   4   3        2.36        1.86      0.78 o 
  -1   4   3      668.25      654.58      5.96 o 
   0   4   3      206.61      239.04      5.11 o 
   1   4   3        9.56        4.71      0.38 o 
   2   4   3      438.12      448.84      4.30 o 
   3   4   3      154.47      146.52      1.76 o 
   4   4   3      566.56      549.31      6.30 o 
   5   4   3       31.75       31.05      1.50 o 
   6   4   3      191.22      197.76      3.59 o 
   7   4   3        1.17        1.56      0.90 o 
   8   4   3        7.05        6.84      1.21 o 
   9   4   3        0.00        0.17      1.16 o 
 -11   5   3        2.78        2.40      1.29 o 
 -10   5   3        0.51       -0.16      0.93 o 
  -9   5   3       19.79       22.07      1.34 o 
  -8   5   3        1.53        1.96      0.65 o 
  -7   5   3       25.05       27.66      1.14 o 
  -6   5   3       68.24       86.41      1.65 o 
  -5   5   3      139.80      151.36      2.55 o 
  -4   5   3      359.42      397.34      6.38 o 
  -3   5   3       11.79       17.81      0.76 o 
  -2   5   3      466.73      482.85      7.14 o 
  -1   5   3     1356.88     1504.54     15.82 o 
   0   5   3       18.46       13.97      0.60 o 
   1   5   3        0.29        0.47      0.27 o 
   2   5   3      161.27      182.03      1.84 o 
   3   5   3      397.41      408.04      3.41 o 
   4   5   3       38.07       36.19      1.98 o 
   5   5   3        3.47        1.77      0.74 o 
   6   5   3        0.11       -0.97      0.97 o 
   7   5   3        0.02       -0.07      0.86 o 
   8   5   3        0.00        0.29      1.08 o 
   9   5   3        0.42       -0.76      1.36 o 
 -11   6   3        3.46        4.69      2.03 o 
 -10   6   3        4.75        4.93      1.17 o 
  -9   6   3      170.55      170.25      3.84 o 
  -8   6   3       19.40       23.27      1.20 o 
  -7   6   3      936.66      957.56      8.80 o 
  -6   6   3       82.79       83.80      2.16 o 
  -5   6   3      754.66      810.02      9.19 o 
  -4   6   3        2.27        5.48      0.56 o 
  -3   6   3      267.15      333.52      4.30 o 
  -2   6   3     1341.54     1526.10     22.60 o 
  -1   6   3      948.35      981.11      7.93 o 
   0   6   3     2770.60     3108.94     21.31 o 
   1   6   3     5194.16     5536.65     33.03 o 
   2   6   3     1968.32     2103.67     14.01 o 
   3   6   3      511.37      557.51      4.44 o 
   4   6   3      462.32      471.15      6.09 o 
   5   6   3        0.33       -0.42      0.66 o 
   6   6   3       54.09       53.61      1.99 o 
   7   6   3        1.30        1.15      0.89 o 
   8   6   3        4.35        3.30      1.19 o 
   9   6   3        0.01       -0.08      1.42 o 
 -11   7   3        3.63        3.09      1.41 o 
 -10   7   3        0.48        1.10      1.06 o 
  -9   7   3       13.49       12.22      1.40 o 
  -8   7   3       22.52       18.95      1.35 o 
  -7   7   3       43.04       44.48      1.49 o 
  -6   7   3        0.36        0.28      0.77 o 
  -5   7   3      744.13      759.93      8.82 o 
  -4   7   3      212.46      220.30      3.90 o 
  -3   7   3     2231.56     2468.01     24.47 o 
  -2   7   3      415.90      449.53      5.47 o 
  -1   7   3     3844.17     4213.15     28.91 o 
   0   7   3     1245.64     1396.82      9.41 o 
   1   7   3      488.76      590.05      4.01 o 
   2   7   3      175.89      185.68      2.03 o 
   3   7   3       41.62       32.38      1.06 o 
   4   7   3       88.50       92.64      1.62 o 
   5   7   3        3.23        2.83      0.84 o 
   6   7   3       53.39       54.86      2.06 o 
   7   7   3        0.13        0.30      0.88 o 
   8   7   3       12.71       11.86      1.45 o 
   9   7   3        0.30       -0.47      1.51 o 
 -11   8   3        2.87        2.18      1.45 o 
 -10   8   3       22.61       20.17      1.81 o 
  -9   8   3       37.94       35.00      2.07 o 
  -8   8   3       54.04       65.21      2.13 o 
  -7   8   3       69.21       70.03      3.42 o 
  -6   8   3        0.00        0.67      0.87 o 
  -5   8   3       40.30       43.12      2.03 o 
  -4   8   3        0.23        0.92      0.32 o 
  -3   8   3        0.98        0.49      0.32 o 
  -2   8   3      157.44      235.54      3.62 o 
  -1   8   3      164.91      153.43      1.79 o 
   0   8   3      847.54     1045.26      7.34 o 
   1   8   3      182.05      195.21      1.85 o 
   2   8   3        8.85        4.37      0.46 o 
   3   8   3      140.74      138.36      1.97 o 
   4   8   3        9.68       10.01      0.74 o 
   5   8   3       26.60       25.29      1.53 o 
   6   8   3       84.66       91.01      5.63 o 
   7   8   3        0.03       -0.77      0.88 o 
   8   8   3        9.62        7.11      1.56 o 
   9   8   3        0.32        1.86      1.70 o 
 -11   9   3       15.64       17.83      2.11 o 
 -10   9   3        9.19       12.78      1.67 o 
  -9   9   3        2.19        4.19      1.23 o 
  -8   9   3        1.17        0.22      0.81 o 
  -7   9   3      114.35      117.51      2.95 o 
  -6   9   3        5.87        6.71      0.98 o 
  -5   9   3      929.84      935.48     20.65 o 
  -4   9   3       49.53       58.98      1.86 o 
  -3   9   3     2377.49     2416.00     28.88 o 
  -2   9   3      697.28      698.65      7.13 o 
  -1   9   3     2197.95     2415.94     15.76 o 
   0   9   3        2.19        0.44      0.33 o 
   1   9   3      190.01      220.94      2.06 o 
   2   9   3       17.49       26.99      0.88 o 
   3   9   3       95.05       95.37      1.65 o 
   4   9   3       52.19       49.73      1.35 o 
   5   9   3      114.09      120.36      2.53 o 
   6   9   3        1.25        1.11      0.92 o 
   7   9   3       12.17       12.43      1.42 o 
   8   9   3       15.78       15.40      1.90 o 
   9   9   3        0.02        0.05      1.54 o 
 -11  10   3        0.01       -1.45      1.98 o 
 -10  10   3        2.14        0.93      1.38 o 
  -9  10   3        4.92        4.44      1.25 o 
  -8  10   3        2.92        2.75      0.97 o 
  -7  10   3       17.49       17.82      1.51 o 
  -6  10   3        2.61        0.69      0.76 o 
  -5  10   3       35.16       35.22      2.31 o 
  -4  10   3       79.61       65.15      3.71 o 
  -3  10   3        6.37       10.69      1.90 o 
  -2  10   3       97.08       71.88      2.95 o 
  -1  10   3      115.65       99.58      1.65 o 
   0  10   3       27.50       39.88      0.92 o 
   1  10   3      179.39      166.89      1.80 o 
   2  10   3       46.03       39.52      1.04 o 
   3  10   3       75.79       76.20      1.54 o 
   4  10   3       38.35       35.07      1.40 o 
   5  10   3        0.33       -0.05      0.71 o 
   6  10   3        1.17       -0.42      0.89 o 
   7  10   3        4.68        3.64      1.33 o 
   8  10   3        2.22        0.33      2.75 o 
 -10  11   3        3.27        6.66      1.67 o 
  -9  11   3        0.15       -0.49      1.26 o 
  -8  11   3        0.54        0.57      0.92 o 
  -7  11   3       76.05       72.94      4.04 o 
  -6  11   3       29.02       28.34      1.80 o 
  -5  11   3      245.75      248.97      4.56 o 
  -4  11   3      138.99      127.07      2.78 o 
  -3  11   3       74.72       84.19      1.98 o 
  -2  11   3      195.86      181.93      3.10 o 
  -1  11   3       33.12       38.20      0.93 o 
   0  11   3      206.54      185.05      2.16 o 
   1  11   3       12.66       12.56      0.76 o 
   2  11   3      206.38      183.63      2.18 o 
   3  11   3       88.98       87.89      1.71 o 
   4  11   3       42.69       39.70      1.76 o 
   5  11   3       14.90       15.67      1.41 o 
   6  11   3        1.37        2.20      1.39 o 
   7  11   3        3.23        5.57      1.56 o 
   8  11   3       11.31       15.17      2.33 o 
 -10  12   3        0.06        1.30      1.46 o 
  -9  12   3       14.64       13.66      1.76 o 
  -8  12   3        4.27        6.56      1.23 o 
  -7  12   3        3.16        2.46      1.09 o 
  -6  12   3       26.04       26.21      1.84 o 
  -5  12   3      139.63      128.41      2.24 o 
  -4  12   3      120.45      131.43      2.58 o 
  -3  12   3      308.57      286.57      3.75 o 
  -2  12   3       45.02       48.22      1.31 o 
  -1  12   3      233.09      231.29      3.53 o 
   0  12   3        8.17        6.94      0.70 o 
   1  12   3      345.02      327.09      2.93 o 
   2  12   3       27.92       23.78      0.92 o 
   3  12   3       16.29       12.03      0.86 o 
   4  12   3        3.72        4.08      0.81 o 
   5  12   3       14.71       12.11      0.89 o 
   6  12   3       21.48       24.70      2.14 o 
   7  12   3        8.72       11.74      1.74 o 
   8  12   3        4.16        4.29      2.24 o 
 -10  13   3        0.13        0.49      1.96 o 
  -9  13   3        1.38        1.08      1.29 o 
  -8  13   3        1.85        1.67      1.09 o 
  -7  13   3        0.00       -0.76      1.08 o 
  -6  13   3       19.91       21.20      1.80 o 
  -5  13   3      111.04      107.61      2.24 o 
  -4  13   3       45.59       51.70      2.44 o 
  -3  13   3      489.67      452.11      4.50 o 
  -2  13   3       16.50       14.98      0.89 o 
  -1  13   3      150.21      148.54      2.10 o 
   0  13   3      169.89      158.29      2.07 o 
   1  13   3        0.70       -0.45      0.45 o 
   2  13   3      167.14      168.64      2.17 o 
   3  13   3        0.13        0.21      0.54 o 
   4  13   3        6.40        4.65      1.55 o 
   5  13   3        2.42        2.47      0.68 o 
   6  13   3        0.03       -1.15      1.15 o 
   7  13   3        0.86       -0.64      1.27 o 
   8  13   3        0.02        0.80      1.77 o 
 -10  14   3        2.71        1.06      1.57 o 
  -9  14   3       16.32       15.48      1.91 o 
  -8  14   3       23.19       24.43      1.93 o 
  -7  14   3      102.55      109.62      3.53 o 
  -6  14   3       91.69       96.33      2.66 o 
  -5  14   3       56.18       58.13      2.48 o 
  -4  14   3      129.41      127.91      3.32 o 
  -3  14   3       39.33       38.40      1.30 o 
  -2  14   3      158.51      153.28      2.22 o 
  -1  14   3      382.36      396.06      3.94 o 
   0  14   3       58.37       54.14      1.41 o 
   1  14   3      374.28      389.19      4.42 o 
   2  14   3       21.16       22.59      0.98 o 
   3  14   3       33.80       37.27      1.37 o 
   4  14   3       82.67       92.25      2.31 o 
   5  14   3        3.05        2.67      0.87 o 
   6  14   3       38.27       40.81      2.74 o 
   7  14   3        8.98        8.71      1.81 o 
  -9  15   3        8.80        8.37      1.86 o 
  -8  15   3        2.81       -0.02      1.13 o 
  -7  15   3        0.25        4.67      2.74 o 
  -6  15   3        1.03        0.75      1.16 o 
  -5  15   3        6.89        7.09      0.93 o 
  -4  15   3        3.33        3.00      0.58 o 
  -3  15   3        0.67        1.42      0.63 o 
  -2  15   3       10.70       11.85      0.87 o 
  -1  15   3       52.30       54.43      1.51 o 
   0  15   3        4.33        8.11      0.82 o 
   1  15   3        0.74        0.71      0.57 o 
   2  15   3        7.18        8.40      0.89 o 
   3  15   3       41.37       43.30      1.52 o 
   4  15   3        5.54        6.16      1.12 o 
   5  15   3        6.85        6.04      0.95 o 
   6  15   3        2.47        2.02      1.72 o 
   7  15   3        2.00        0.78      2.52 o 
  -9  16   3        9.45        7.48      1.81 o 
  -8  16   3        0.15       -0.15      1.18 o 
  -7  16   3       12.49       13.49      2.12 o 
  -6  16   3        2.96        4.66      1.37 o 
  -5  16   3       11.38       11.36      1.06 o 
  -4  16   3       30.88       28.87      1.19 o 
  -3  16   3      169.74      155.19      2.55 o 
  -2  16   3       89.08       81.94      1.89 o 
  -1  16   3      597.45      558.52      5.58 o 
   0  16   3       25.04       19.86      1.13 o 
   1  16   3       90.60       83.39      1.91 o 
   2  16   3       16.70       13.35      1.02 o 
   3  16   3        6.27        5.37      1.03 o 
   4  16   3       65.39       68.53      2.81 o 
   5  16   3        3.82        4.22      0.95 o 
   6  16   3       28.36       30.88      2.61 o 
   7  16   3       14.17       15.07      2.60 o 
  -9  17   3        0.07       -0.14      1.46 o 
  -8  17   3        2.12        2.58      1.53 o 
  -7  17   3        7.27        6.88      1.44 o 
  -6  17   3        1.13        2.06      1.34 o 
  -5  17   3      164.46      174.74      5.23 o 
  -4  17   3        0.49        0.35      0.59 o 
  -3  17   3      471.59      463.00      5.92 o 
  -2  17   3      132.27      129.95      2.48 o 
  -1  17   3       40.44       42.76      1.59 o 
   0  17   3      304.97      301.34      4.18 o 
   1  17   3       50.15       46.33      1.60 o 
   2  17   3      219.11      223.73      5.34 o 
   3  17   3       58.12       58.10      2.12 o 
   4  17   3       63.99       64.80      2.85 o 
   5  17   3       43.34       46.19      3.48 o 
   6  17   3        0.44        0.73      1.79 o 
  -8  18   3        0.19        0.20      1.47 o 
  -7  18   3       10.05        9.56      1.66 o 
  -6  18   3        5.59        6.41      1.67 o 
  -5  18   3       60.09       62.26      2.10 o 
  -4  18   3        4.34        4.95      0.77 o 
  -3  18   3       23.87       20.43      1.32 o 
  -2  18   3       23.39       26.57      1.73 o 
  -1  18   3        1.48        1.09      0.71 o 
   0  18   3        5.75        7.61      0.93 o 
   1  18   3        0.38        0.66      0.70 o 
   2  18   3       46.42       52.38      2.33 o 
   3  18   3        1.32        0.92      0.92 o 
   4  18   3       13.22       15.23      1.78 o 
   5  18   3        2.93        3.12      1.37 o 
   6  18   3        0.44        5.26      3.31 o 
  -8  19   3       12.73       11.84      3.13 o 
  -7  19   3       62.62       64.30      5.48 o 
  -6  19   3        0.46       -0.30      1.34 o 
  -5  19   3      126.33      136.48      2.98 o 
  -4  19   3       50.13       51.93      1.69 o 
  -3  19   3       53.82       48.29      1.84 o 
  -2  19   3       71.32       76.26      3.33 o 
  -1  19   3        0.45       -0.18      0.70 o 
   0  19   3      240.29      248.66      3.71 o 
   1  19   3       29.22       28.55      1.70 o 
   2  19   3      150.03      160.69      3.45 o 
   3  19   3       53.05       54.87      2.38 o 
   4  19   3        0.06        0.78      1.23 o 
   5  19   3       18.91       17.94      1.70 o 
  -7  20   3        1.42        0.97      1.86 o 
  -6  20   3       35.73       39.99      3.01 o 
  -5  20   3        9.50       12.47      1.48 o 
  -4  20   3       42.15       42.58      1.60 o 
  -3  20   3       50.74       55.71      2.12 o 
  -2  20   3       40.26       46.58      2.14 o 
  -1  20   3       45.08       45.68      1.83 o 
   0  20   3       12.23       13.22      1.17 o 
   1  20   3       12.58       10.08      1.20 o 
   2  20   3       55.44       53.15      2.29 o 
   3  20   3        4.19        1.62      1.11 o 
   4  20   3       43.07       47.01      3.15 o 
   5  20   3       10.08        9.05      1.48 o 
  -6  21   3        3.56        4.03      2.46 o 
  -5  21   3        7.05        6.64      1.52 o 
  -4  21   3        6.05        4.85      1.29 o 
  -3  21   3       56.97       59.44      2.26 o 
  -2  21   3       18.03       15.99      1.36 o 
  -1  21   3       58.93       62.36      3.23 o 
   0  21   3        1.93        0.43      0.82 o 
   1  21   3       51.13       46.06      2.08 o 
   2  21   3        0.33       -0.64      0.99 o 
   3  21   3       13.46       11.42      1.49 o 
   4  21   3        6.43        6.07      2.91 o 
  -6  22   3        7.90        8.30      3.55 o 
  -5  22   3        0.12       -1.21      1.21 o 
  -4  22   3       25.12       22.54      2.19 o 
  -3  22   3        8.18        9.40      1.38 o 
  -2  22   3       25.01       24.20      1.96 o 
  -1  22   3       30.18       32.34      1.66 o 
   0  22   3        7.89        5.83      1.04 o 
   1  22   3       15.85       16.80      1.59 o 
   2  22   3        0.37       -0.71      1.06 o 
   3  22   3       31.65       31.34      2.83 o 
  -5  23   3        6.73        7.82      2.12 o 
  -4  23   3        8.33       13.61      4.81 o 
  -3  23   3        9.92       11.64      1.64 o 
  -2  23   3        4.71        3.20      1.10 o 
  -1  23   3       20.43       20.08      1.88 o 
   0  23   3        0.06        0.89      0.93 o 
   1  23   3        1.08        2.05      1.17 o 
   2  23   3        1.58        2.48      1.27 o 
  -3  24   3        9.31        9.38      1.35 o 
  -2  24   3        9.64        8.24      1.30 o 
  -1  24   3       37.92       40.42      2.10 o 
   0  24   3        0.09       -0.97      0.97 o 
   1  24   3       42.88       41.86      5.66 o 
 -12   0   4        0.26       -0.12      1.45 o 
 -11   0   4        2.61        3.74      1.24 o 
 -10   0   4        0.24        1.22      0.90 o 
  -9   0   4        8.07       11.92      2.78 o 
  -8   0   4       26.02       23.59      2.15 o 
  -7   0   4      132.25      125.08      3.88 o 
  -6   0   4        3.33        6.17      1.53 o 
  -5   0   4     1089.94     1145.14     22.40 o 
  -4   0   4      319.62      322.59      8.03 o 
  -2   0   4     1798.64     1842.63     22.06 o 
  -1   0   4        8.80       10.80      0.95 o 
   0   0   4     4842.42     4910.51     81.99 o 
   1   0   4      277.09      281.27      3.78 o 
   2   0   4      577.66      551.11      6.78 o 
   3   0   4       58.85       53.43      1.67 o 
   4   0   4        1.68        0.19      1.05 o 
   5   0   4       67.07       64.42      2.72 o 
   6   0   4        8.98        7.19      1.79 o 
   7   0   4       25.98       21.95      2.32 o 
   8   0   4        6.96       10.40      2.02 o 
   9   0   4        8.75        8.58      2.66 o 
 -12   1   4        1.52       -0.03      1.06 o 
 -11   1   4        0.28        1.46      0.82 o 
 -10   1   4        6.83        6.93      0.83 o 
  -9   1   4        0.24        1.36      0.70 o 
  -8   1   4        1.18        1.15      0.98 o 
  -7   1   4       20.77       22.75      1.66 o 
  -6   1   4      103.15      109.32      2.68 o 
  -5   1   4      122.30      132.55      3.43 o 
  -4   1   4      108.85      102.49      2.77 o 
  -2   1   4      552.42      589.49     10.33 o 
  -1   1   4      916.78      961.87      9.79 o 
   0   1   4      283.21      287.59      4.44 o 
   1   1   4        0.70        3.03      0.36 o 
   2   1   4      233.69      220.81      2.76 o 
   3   1   4       10.24       11.50      0.66 o 
   4   1   4       19.33       15.31      1.23 o 
   5   1   4        3.04        2.25      0.76 o 
   6   1   4        0.17       -0.95      0.95 o 
   7   1   4        0.06       -0.76      0.86 o 
   8   1   4        2.84        5.30      1.22 o 
   9   1   4        1.03        2.63      1.60 o 
 -12   2   4        0.00       -0.26      1.07 o 
 -11   2   4        9.29        9.81      1.18 o 
 -10   2   4        8.56       12.85      1.00 o 
  -9   2   4        0.09       -0.05      0.86 o 
  -8   2   4       17.35       19.51      1.69 o 
  -7   2   4        6.03        6.88      1.57 o 
  -6   2   4       51.31       46.18      2.21 o 
  -5   2   4       21.31       19.75      2.32 o 
  -4   2   4       37.49       41.93      1.88 o 
  -2   2   4     2355.67     2450.87     42.83 o 
  -1   2   4     1120.73     1105.04      8.65 o 
   0   2   4     3830.20     4051.62     76.10 o 
   1   2   4      255.02      260.64      2.77 o 
   2   2   4      725.41      748.72      6.61 o 
   3   2   4       10.99       12.60      0.54 o 
   4   2   4      103.17      107.47      2.54 o 
   5   2   4       16.86       14.34      1.17 o 
   6   2   4        7.89        7.20      1.05 o 
   7   2   4        0.49        0.09      0.89 o 
   8   2   4       23.39       25.57      1.86 o 
   9   2   4        0.94        1.45      1.59 o 
 -12   3   4        1.46        0.66      1.15 o 
 -11   3   4       24.21       23.74      1.59 o 
 -10   3   4        5.74        5.45      0.86 o 
  -9   3   4      138.56      135.95      5.32 o 
  -8   3   4        0.01       -0.39      0.87 o 
  -7   3   4      210.11      215.00      4.33 o 
  -6   3   4       12.54       19.59      0.78 o 
  -5   3   4       11.43       10.66      0.73 o 
  -4   3   4      111.35      102.85      1.64 o 
  -3   3   4      820.94      908.51     15.95 o 
  -2   3   4     1027.91     1050.07     10.99 o 
  -1   3   4      932.18      972.97      8.68 o 
   0   3   4      534.74      568.43      4.90 o 
   1   3   4      196.49      198.96      2.55 o 
   2   3   4      394.86      385.15      3.93 o 
   3   3   4      266.53      250.99      2.64 o 
   4   3   4       46.87       42.75      1.56 o 
   5   3   4       21.29       16.65      1.24 o 
   6   3   4       11.94       14.05      1.30 o 
   7   3   4        6.53        8.20      1.22 o 
   8   3   4        3.52        1.29      1.13 o 
   9   3   4        4.00        3.49      1.76 o 
 -12   4   4        1.85        1.61      1.24 o 
 -11   4   4        4.19        4.34      1.48 o 
 -10   4   4        1.41        1.38      0.82 o 
  -9   4   4       18.07       17.78      1.07 o 
  -8   4   4        8.73       12.72      1.49 o 
  -7   4   4       24.63       23.50      2.01 o 
  -6   4   4       21.17       30.65      2.10 o 
  -5   4   4       56.47       55.62      1.27 o 
  -4   4   4      300.12      333.58      3.62 o 
  -2   4   4        0.14       -0.15      0.32 o 
  -1   4   4      638.26      679.26      9.67 o 
   0   4   4       32.50       23.79      0.68 o 
   1   4   4        4.99        1.27      0.26 o 
   2   4   4      475.79      528.88      5.81 o 
   3   4   4        2.16        0.32      0.37 o 
   4   4   4       57.25       56.34      1.30 o 
   5   4   4       20.07       19.10      1.46 o 
   6   4   4        2.83        1.76      0.89 o 
   7   4   4        5.42        3.24      1.07 o 
   8   4   4        2.87        2.33      1.13 o 
   9   4   4        0.10       -1.33      1.43 o 
 -12   5   4        0.33       -0.16      1.17 o 
 -11   5   4        8.74       10.08      1.29 o 
 -10   5   4        0.81        0.25      1.38 o 
  -9   5   4       38.54       37.08      1.61 o 
  -8   5   4        3.44        3.58      0.92 o 
  -7   5   4       58.95       57.76      1.68 o 
  -6   5   4       93.97       83.32      1.46 o 
  -5   5   4       10.14       10.47      0.74 o 
  -4   5   4      499.81      423.60     17.34 o 
  -3   5   4       69.26       56.32      1.02 o 
  -2   5   4     1188.96     1203.28     12.70 o 
  -1   5   4      113.44       81.65      1.24 o 
   0   5   4     1149.22     1254.69      9.09 o 
   1   5   4      143.26      128.60      1.34 o 
   2   5   4       11.00       10.92      0.51 o 
   3   5   4        2.18        2.66      0.40 o 
   4   5   4      345.02      351.25      3.95 o 
   5   5   4       10.64        9.55      1.08 o 
   6   5   4       99.31       97.00      3.42 o 
   7   5   4        1.01        0.19      0.95 o 
   8   5   4        4.57        1.22      1.14 o 
   9   5   4        0.05        0.66      1.60 o 
 -11   6   4        0.04       -0.73      1.15 o 
 -10   6   4        4.03        3.29      1.00 o 
  -9   6   4        3.89        2.73      0.84 o 
  -8   6   4        2.04        0.98      0.75 o 
  -7   6   4       23.32       20.82      2.10 o 
  -6   6   4        9.01        9.42      0.85 o 
  -5   6   4       63.66       56.71      1.51 o 
  -4   6   4      347.49      405.76      5.01 o 
  -3   6   4       54.92       73.71      1.61 o 
  -2   6   4      296.49      381.78      5.14 o 
  -1   6   4      460.79      559.44      4.53 o 
   0   6   4       18.53       34.73      0.94 o 
   1   6   4       96.26       85.33      1.05 o 
   2   6   4       11.88       12.29      0.64 o 
   3   6   4      130.88      123.79      1.67 o 
   4   6   4       28.48       28.60      1.17 o 
   5   6   4       50.49       45.11      1.85 o 
   6   6   4       25.39       21.90      1.59 o 
   7   6   4        5.83        5.11      1.16 o 
   8   6   4        4.85        2.49      1.34 o 
   9   6   4        1.00        0.51      2.11 o 
 -11   7   4        5.14        9.54      2.35 o 
 -10   7   4        8.04        9.36      1.30 o 
  -9   7   4       97.31      101.63      2.53 o 
  -8   7   4       23.69       20.12      2.06 o 
  -7   7   4      313.14      323.51      8.72 o 
  -6   7   4      147.06      150.47      2.83 o 
  -5   7   4      406.66      428.08      6.34 o 
  -4   7   4       71.58       68.66      1.56 o 
  -3   7   4      154.33      198.33      2.43 o 
  -2   7   4      179.44      169.69      2.89 o 
  -1   7   4     1427.96     1413.97      9.53 o 
   0   7   4       53.81       75.44      1.41 o 
   1   7   4     1707.46     1740.33      9.80 o 
   2   7   4      126.13      135.18      1.73 o 
   3   7   4      226.35      222.81      2.44 o 
   4   7   4      272.52      284.45      3.25 o 
   5   7   4       41.36       43.96      1.90 o 
   6   7   4       79.65       81.41      3.16 o 
   7   7   4        1.98        1.55      1.02 o 
   8   7   4        8.41        6.18      1.52 o 
 -11   8   4        4.49        3.26      1.38 o 
 -10   8   4        6.21        6.10      1.67 o 
  -9   8   4       11.12        9.55      1.45 o 
  -8   8   4       37.36       39.60      1.78 o 
  -7   8   4        0.68        0.85      1.72 o 
  -6   8   4       25.31       24.59      1.80 o 
  -5   8   4       22.15       22.07      2.92 o 
  -4   8   4      171.02      190.33      4.07 o 
  -3   8   4      180.75      162.52      3.21 o 
  -2   8   4      514.48      577.45      6.08 o 
  -1   8   4      129.41      147.94      2.23 o 
   0   8   4     1177.28     1286.56      8.95 o 
   1   8   4      235.94      228.02      2.11 o 
   2   8   4     1140.74     1064.47      8.46 o 
   3   8   4      332.46      311.45      3.11 o 
   4   8   4      127.65      122.77      2.04 o 
   5   8   4       61.45       61.21      3.44 o 
   6   8   4        4.02        3.88      1.06 o 
   7   8   4        5.61        5.36      1.76 o 
   8   8   4       14.83       18.37      3.59 o 
 -11   9   4        8.78        8.79      1.70 o 
 -10   9   4        0.60        0.29      1.12 o 
  -9   9   4       53.29       55.87      2.21 o 
  -8   9   4        3.43        3.25      0.91 o 
  -7   9   4       39.74       42.00      3.48 o 
  -6   9   4       55.34       58.42      3.11 o 
  -5   9   4        4.15        5.15      1.78 o 
  -4   9   4       90.71      106.80      3.10 o 
  -3   9   4       82.65       95.28      3.28 o 
  -2   9   4      219.23      265.86      3.56 o 
  -1   9   4      204.51      234.75      3.44 o 
   0   9   4      241.26      236.47      2.45 o 
   1   9   4        0.25        0.77      0.41 o 
   2   9   4        2.54        0.87      0.42 o 
   3   9   4        3.50        4.47      0.65 o 
   4   9   4        2.45        1.25      0.57 o 
   5   9   4       22.12       22.46      1.59 o 
   6   9   4        0.28       -0.54      0.89 o 
   7   9   4        3.72        2.57      1.14 o 
   8   9   4        0.08       -1.11      2.44 o 
 -11  10   4       24.62       35.00      2.69 o 
 -10  10   4        1.81        2.60      1.27 o 
  -9  10   4        1.18        0.42      0.96 o 
  -8  10   4        0.02       -0.87      0.87 o 
  -7  10   4      130.17      133.87      3.27 o 
  -6  10   4       12.74       12.64      1.58 o 
  -5  10   4      639.80      654.04     10.69 o 
  -4  10   4      278.87      281.92      4.93 o 
  -3  10   4     1839.09     1909.00     17.03 o 
  -2  10   4      770.20      772.41      7.09 o 
  -1  10   4      471.56      471.24      3.73 o 
   0  10   4      174.86      156.57      1.78 o 
   1  10   4       56.95       54.05      1.04 o 
   2  10   4       84.26       77.55      1.33 o 
   3  10   4       14.12       18.26      0.93 o 
   4  10   4       23.69       21.16      1.20 o 
   5  10   4       25.76       26.99      1.72 o 
   6  10   4        8.55        8.55      1.27 o 
   7  10   4       13.77       17.48      1.69 o 
   8  10   4       13.05       13.92      2.38 o 
 -11  11   4        0.16       -0.58      1.40 o 
 -10  11   4        0.39        0.61      1.33 o 
  -9  11   4        8.66       13.09      1.42 o 
  -8  11   4       43.70       41.98      3.31 o 
  -7  11   4       10.58       12.58      1.42 o 
  -6  11   4      242.05      234.75      5.67 o 
  -5  11   4       91.76      100.50      8.88 o 
  -4  11   4      581.59      558.33      8.49 o 
  -3  11   4       49.42       51.84      2.38 o 
  -2  11   4      198.40      192.37      3.84 o 
  -1  11   4      164.58      153.55      2.03 o 
   0  11   4        2.65        2.04      0.38 o 
   1  11   4        4.82        1.59      0.42 o 
   2  11   4        0.07       -0.42      0.42 o 
   3  11   4       86.12       71.89      1.72 o 
   4  11   4       66.94       70.88      2.79 o 
   5  11   4       21.22       17.47      1.75 o 
   6  11   4       67.44       76.02      3.11 o 
   7  11   4       15.65       15.85      2.37 o 
   8  11   4        6.31        5.99      1.99 o 
 -10  12   4        0.00       -0.27      1.76 o 
  -9  12   4        5.83        5.61      1.25 o 
  -8  12   4        2.75        3.02      1.12 o 
  -7  12   4       99.17       99.59      3.10 o 
  -6  12   4       10.74       12.44      1.41 o 
  -5  12   4      265.44      269.68      4.14 o 
  -4  12   4        0.20       -0.61      0.61 o 
  -3  12   4       13.31       14.56      0.97 o 
  -2  12   4        0.03       -0.20      0.44 o 
  -1  12   4        0.92        0.99      0.49 o 
   0  12   4       99.18       97.07      1.46 o 
   1  12   4       19.86       16.46      0.86 o 
   2  12   4      147.03      135.73      2.07 o 
   3  12   4        2.81        2.52      0.60 o 
   4  12   4        3.59        2.46      0.77 o 
   5  12   4        0.24        0.66      0.86 o 
   6  12   4        0.22        0.62      1.21 o 
   7  12   4        0.52       -0.42      1.27 o 
   8  12   4        0.00       -0.39      1.65 o 
 -10  13   4        1.19        1.78      1.49 o 
  -9  13   4       26.87       23.60      1.91 o 
  -8  13   4        8.26        7.56      1.39 o 
  -7  13   4       63.01       65.85      2.69 o 
  -6  13   4      147.20      140.43      6.28 o 
  -5  13   4        0.22       -0.61      0.61 o 
  -4  13   4      184.55      172.86      2.58 o 
  -3  13   4       34.83       29.54      1.31 o 
  -2  13   4       15.20        9.12      0.78 o 
  -1  13   4       21.79       23.18      1.14 o 
   0  13   4       63.09       51.18      1.32 o 
   1  13   4       24.54       32.89      1.09 o 
   2  13   4        9.19        8.08      0.73 o 
   3  13   4        0.67        0.96      0.60 o 
   4  13   4       66.13       62.50      1.95 o 
   5  13   4        1.95        2.53      0.79 o 
   6  13   4       10.63        9.69      1.75 o 
   7  13   4        0.42        2.01      3.23 o 
 -10  14   4        0.28        1.39      1.51 o 
  -9  14   4        1.60        1.06      1.19 o 
  -8  14   4        9.04        9.81      1.59 o 
  -7  14   4        6.91        3.50      1.27 o 
  -6  14   4        3.29        4.33      1.19 o 
  -5  14   4       72.70       67.53      1.95 o 
  -4  14   4       71.56       66.66      1.53 o 
  -3  14   4      236.00      204.45      3.08 o 
  -2  14   4        2.74        3.32      0.69 o 
  -1  14   4      138.71      122.48      2.03 o 
   0  14   4       92.54       86.62      1.85 o 
   1  14   4       63.02       58.14      1.47 o 
   2  14   4        1.41        0.56      0.59 o 
   3  14   4        0.22        0.26      0.62 o 
   4  14   4        0.91        0.23      0.80 o 
   5  14   4       31.05       38.74      2.51 o 
   6  14   4        2.20        2.14      1.48 o 
   7  14   4        9.51       11.73      2.92 o 
  -9  15   4       20.15       17.44      4.25 o 
  -8  15   4       15.06       18.35      2.00 o 
  -7  15   4       29.37       23.15      2.94 o 
  -6  15   4       50.93       47.86      2.22 o 
  -5  15   4        4.95        2.10      0.87 o 
  -4  15   4      425.58      408.06      4.27 o 
  -3  15   4      122.61      115.20      2.82 o 
  -2  15   4      953.86      928.80      8.82 o 
  -1  15   4      465.39      446.70      4.78 o 
   0  15   4      107.04       95.82      1.99 o 
   1  15   4      292.60      289.81      4.37 o 
   2  15   4       32.03       30.25      1.68 o 
   3  15   4      114.79      132.76      2.91 o 
   4  15   4       74.31       74.98      2.71 o 
   5  15   4        2.67        3.74      0.97 o 
   6  15   4       44.18       43.47      2.97 o 
   7  15   4       10.41       12.66      2.55 o 
  -9  16   4        0.17        0.26      2.01 o 
  -8  16   4       12.87       11.76      1.67 o 
  -7  16   4       13.15       12.41      1.73 o 
  -6  16   4       23.20       17.94      1.61 o 
  -5  16   4       74.97       70.67      2.48 o 
  -4  16   4        9.80        7.51      0.77 o 
  -3  16   4      181.92      188.19      2.86 o 
  -2  16   4       56.45       55.67      1.62 o 
  -1  16   4        9.19       13.40      1.22 o 
   0  16   4      138.99      136.99      2.59 o 
   1  16   4      112.01      103.15      2.70 o 
   2  16   4       52.68       52.52      2.49 o 
   3  16   4      153.26      159.84      3.29 o 
   4  16   4        6.85       10.85      1.58 o 
   5  16   4      107.92      133.56      3.32 o 
   6  16   4        0.45        3.33      4.00 o 
  -9  17   4       13.02       13.70      2.08 o 
  -8  17   4        0.13       -1.22      1.22 o 
  -7  17   4       35.68       38.01      2.73 o 
  -6  17   4        0.15       -0.20      0.97 o 
  -5  17   4        9.50        8.06      1.03 o 
  -4  17   4        0.00        0.12      0.60 o 
  -3  17   4        0.06       -0.88      0.88 o 
  -2  17   4       16.96       15.40      1.09 o 
  -1  17   4       12.67       10.64      1.18 o 
   0  17   4        3.66        3.42      0.77 o 
   1  17   4        7.60        7.21      0.89 o 
   2  17   4       15.11       13.03      1.30 o 
   3  17   4       31.38       28.61      2.18 o 
   4  17   4       13.95       14.00      1.72 o 
   5  17   4        9.84        9.51      1.46 o 
   6  17   4        3.80        2.17      2.97 o 
  -8  18   4        9.55        8.04      1.87 o 
  -7  18   4       26.18       24.53      2.36 o 
  -6  18   4       35.19       38.80      2.78 o 
  -5  18   4      115.43      120.58      2.70 o 
  -4  18   4       70.27       69.51      1.96 o 
  -3  18   4       66.59       60.44      1.98 o 
  -2  18   4        1.57        0.81      0.74 o 
  -1  18   4        9.98        5.70      0.90 o 
   0  18   4      109.62      115.42      2.86 o 
   1  18   4        3.54        2.23      0.88 o 
   2  18   4       91.37       99.21      2.70 o 
   3  18   4       80.72       81.00      2.48 o 
   4  18   4       13.88       18.38      1.91 o 
   5  18   4       65.41       64.16      2.56 o 
  -8  19   4        1.20        1.28      1.91 o 
  -7  19   4        0.41       -0.18      1.44 o 
  -6  19   4        4.65        4.28      1.91 o 
  -5  19   4        0.26        0.84      0.94 o 
  -4  19   4        0.02        0.64      0.86 o 
  -3  19   4       16.35       17.54      1.31 o 
  -2  19   4       31.31       31.38      1.62 o 
  -1  19   4       81.69       82.92      2.12 o 
   0  19   4       42.99       41.37      1.74 o 
   1  19   4      119.03      126.94      3.14 o 
   2  19   4       12.70       11.11      1.34 o 
   3  19   4       42.72       50.76      2.40 o 
   4  19   4        5.05        8.51      1.62 o 
   5  19   4        0.07        1.50      2.07 o 
  -7  20   4       31.37       33.24      3.34 o 
  -6  20   4        2.57        3.13      1.60 o 
  -5  20   4       88.30       92.95      3.15 o 
  -4  20   4        6.12        6.04      0.91 o 
  -3  20   4       33.45       33.04      1.85 o 
  -2  20   4       54.02       51.84      2.02 o 
  -1  20   4        4.03        5.80      0.96 o 
   0  20   4       79.40       76.17      2.15 o 
   1  20   4        5.67        4.28      1.15 o 
   2  20   4       25.42       22.39      1.94 o 
   3  20   4        1.04        1.14      1.56 o 
   4  20   4        1.47        2.22      1.65 o 
  -7  21   4        0.89        1.42      2.55 o 
  -6  21   4       17.85       15.65      4.11 o 
  -5  21   4       17.77       20.17      2.52 o 
  -4  21   4       80.68       88.24      2.37 o 
  -3  21   4       68.40       71.40      2.45 o 
  -2  21   4      124.05      128.58      3.34 o 
  -1  21   4       16.64       16.13      1.30 o 
   0  21   4       42.84       44.83      1.91 o 
   1  21   4       11.15       10.28      1.87 o 
   2  21   4        0.04        0.67      1.02 o 
   3  21   4        6.08        5.89      1.31 o 
   4  21   4        1.45        1.03      1.90 o 
  -6  22   4        3.22        3.46      3.14 o 
  -5  22   4        8.71        8.04      1.39 o 
  -4  22   4       10.71        7.48      1.67 o 
  -3  22   4       50.00       54.34      2.13 o 
  -2  22   4       20.75       21.64      1.57 o 
  -1  22   4       21.38       19.67      1.43 o 
   0  22   4        5.61        4.57      1.03 o 
   1  22   4        0.09        0.17      1.05 o 
   2  22   4        0.73        0.67      1.04 o 
   3  22   4        0.00       -1.46      1.81 o 
  -5  23   4        1.15       -0.07      1.72 o 
  -4  23   4       70.68       69.73      3.67 o 
  -3  23   4       19.53       22.77      1.58 o 
  -2  23   4       38.76       37.68      1.99 o 
  -1  23   4       87.55       97.36      2.55 o 
   0  23   4        1.07        0.84      0.96 o 
   1  23   4       49.14       51.00      3.03 o 
   2  23   4        7.10        6.72      1.68 o 
  -3  24   4        0.77        0.10      1.39 o 
  -2  24   4       45.92       48.63      4.06 o 
  -1  24   4        6.79        5.92      1.26 o 
   0  24   4       42.66       47.20      2.46 o 
 -12   1   5        1.73        2.26      1.17 o 
 -11   1   5        2.06        3.77      0.75 o 
 -10   1   5        1.21        0.56      0.97 o 
  -9   1   5        5.76        5.52      1.29 o 
  -8   1   5        3.55        2.16      0.97 o 
  -7   1   5      237.26      237.96      9.01 o 
  -6   1   5       27.22       23.05      2.72 o 
  -5   1   5      822.06      818.57     12.21 o 
  -4   1   5      504.95      554.27      6.15 o 
  -2   1   5     4537.68     4674.38     47.52 o 
  -1   1   5     2345.71     2585.15     25.06 o 
   0   1   5     1226.07     1228.65      9.01 o 
   1   1   5      453.82      487.36      3.66 o 
   2   1   5        9.88        7.01      0.58 o 
   3   1   5       19.73       17.74      0.91 o 
   4   1   5       72.64       75.24      1.48 o 
   5   1   5       36.96       36.47      1.80 o 
   6   1   5      106.54      105.81      3.17 o 
   7   1   5       23.23       22.64      1.76 o 
   8   1   5       27.86       31.55      4.10 o 
 -12   2   5        0.00       -0.71      1.09 o 
 -11   2   5        7.80        5.81      1.72 o 
 -10   2   5        3.12        4.06      0.92 o 
  -9   2   5       22.05       21.94      1.94 o 
  -8   2   5       24.51       28.22      1.97 o 
  -7   2   5       18.16       21.32      1.95 o 
  -6   2   5       18.89       16.57      2.33 o 
  -5   2   5      214.90      223.08      3.84 o 
  -4   2   5      740.18      723.15      7.86 o 
  -3   2   5      497.96      491.36     11.06 o 
  -2   2   5      262.29      336.34      4.38 o 
  -1   2   5      409.29      425.02      4.82 o 
   0   2   5     2012.92     2289.70     16.54 o 
   1   2   5     1326.88     1299.99      8.89 o 
   2   2   5      475.82      499.75      4.82 o 
   3   2   5      227.61      216.18      2.70 o 
   4   2   5       99.36      103.32      2.35 o 
   5   2   5        9.01        7.21      1.21 o 
   6   2   5        2.09        1.73      1.03 o 
   7   2   5        1.20       -0.04      1.47 o 
   8   2   5        1.44        2.23      4.02 o 
 -12   3   5        0.59        0.20      0.91 o 
 -11   3   5        5.71        7.14      1.00 o 
 -10   3   5        7.20        7.33      1.22 o 
  -9   3   5        1.36        0.50      1.06 o 
  -8   3   5        0.47        1.83      0.98 o 
  -7   3   5       58.83       59.64      1.66 o 
  -6   3   5      114.13      115.01      2.53 o 
  -5   3   5      312.17      296.62      3.72 o 
  -4   3   5       81.33       75.04      1.80 o 
  -3   3   5     1918.49     2047.59     24.07 o 
  -2   3   5      160.27      160.43      2.66 o 
  -1   3   5     1601.93     1814.75     12.82 o 
   0   3   5     1291.84     1332.95      9.69 o 
   1   3   5      457.53      478.61      3.66 o 
   2   3   5      463.62      472.46      4.84 o 
   3   3   5      169.19      154.98      2.09 o 
   4   3   5       31.53       26.27      1.11 o 
   5   3   5        0.15       -0.38      0.77 o 
   6   3   5        6.57        4.09      1.24 o 
   7   3   5        3.11        3.18      1.15 o 
   8   3   5       13.98       15.00      2.64 o 
 -12   4   5        0.81        1.61      1.06 o 
 -11   4   5       20.72       25.05      1.51 o 
 -10   4   5        2.68        1.84      0.74 o 
  -9   4   5      101.60      109.20      6.12 o 
  -8   4   5        9.67       12.61      2.25 o 
  -7   4   5       21.48       19.41      1.83 o 
  -6   4   5       44.45       41.94      1.77 o 
  -5   4   5       40.05       42.24      1.06 o 
  -4   4   5      359.86      336.07      4.41 o 
  -3   4   5       76.47       76.50      1.81 o 
  -2   4   5      473.64      447.48      5.36 o 
  -1   4   5      959.06      990.77      7.42 o 
   0   4   5      408.42      426.39      3.71 o 
   1   4   5      677.47      673.62      4.51 o 
   2   4   5      624.94      630.26      5.02 o 
   3   4   5      229.16      225.09      2.40 o 
   4   4   5      379.97      387.24      4.37 o 
   5   4   5       62.72       53.32      2.02 o 
   6   4   5      121.06      112.13      2.96 o 
   7   4   5        0.00       -1.14      1.14 o 
   8   4   5        1.69        0.31      1.62 o 
 -12   5   5        0.85       -0.61      1.08 o 
 -11   5   5        0.00       -0.42      0.90 o 
 -10   5   5        0.14        0.34      1.03 o 
  -9   5   5       18.53       16.87      1.71 o 
  -8   5   5        0.02       -0.64      0.64 o 
  -7   5   5      102.93      119.19      2.40 o 
  -6   5   5       29.84       24.20      0.88 o 
  -5   5   5        2.75        1.70      0.41 o 
  -4   5   5      141.52      108.34     18.09 o 
  -3   5   5       58.13       66.84      1.04 o 
  -2   5   5      314.76      369.63      4.18 o 
  -1   5   5       57.61       52.50      0.86 o 
   0   5   5       10.76       13.06      0.57 o 
   1   5   5       41.97       38.99      0.84 o 
   2   5   5      178.95      186.29      2.17 o 
   3   5   5       12.28       11.86      0.68 o 
   4   5   5        8.43        6.67      1.34 o 
   5   5   5        1.12        0.03      0.81 o 
   6   5   5        8.71        6.94      1.24 o 
   7   5   5        3.44        1.66      1.07 o 
   8   5   5        6.40        6.39      1.94 o 
 -12   6   5        1.65        3.29      1.46 o 
 -11   6   5        3.51        5.09      1.12 o 
 -10   6   5        2.21        1.79      0.88 o 
  -9   6   5        8.57        8.70      1.25 o 
  -8   6   5        0.02       -0.77      0.77 o 
  -7   6   5       79.42       75.43      2.87 o 
  -6   6   5      140.49      131.11      2.53 o 
  -5   6   5       10.11        7.41      0.72 o 
  -4   6   5       84.75       80.01      3.63 o 
  -3   6   5      663.65      672.27      5.80 o 
  -2   6   5       98.79      111.98      1.97 o 
  -1   6   5      553.55      557.89      4.31 o 
   0   6   5      545.93      618.29      4.77 o 
   1   6   5      454.02      433.84      3.25 o 
   2   6   5      105.48       90.73      1.68 o 
   3   6   5      227.23      216.62      2.75 o 
   4   6   5      318.95      308.88      3.86 o 
   5   6   5        1.73        1.81      0.92 o 
   6   6   5       44.65       43.78      2.13 o 
   7   6   5        5.73        7.37      1.34 o 
   8   6   5        5.94        4.11      1.87 o 
 -12   7   5        0.77        1.65      1.30 o 
 -11   7   5        1.92        1.34      1.03 o 
 -10   7   5        5.08        4.05      1.95 o 
  -9   7   5        9.38        7.95      1.04 o 
  -8   7   5       49.68       50.89      2.45 o 
  -7   7   5       95.35       91.36      2.93 o 
  -6   7   5       75.58       83.83      4.70 o 
  -5   7   5      468.48      422.51      9.69 o 
  -4   7   5        0.79        1.28      0.45 o 
  -3   7   5      301.89      264.09      3.16 o 
  -2   7   5        6.71        5.82      1.47 o 
  -1   7   5      190.62      180.49      2.07 o 
   0   7   5      268.15      236.14      2.39 o 
   1   7   5       19.49       20.89      0.66 o 
   2   7   5      580.85      570.33      5.19 o 
   3   7   5      172.85      169.74      2.16 o 
   4   7   5       22.71       22.31      1.16 o 
   5   7   5      116.91      118.76      2.97 o 
   6   7   5       13.67       13.54      1.47 o 
   7   7   5       16.00       18.18      1.72 o 
   8   7   5        5.99        4.27      1.90 o 
 -11   8   5        0.48       -0.05      1.13 o 
 -10   8   5        1.14        0.69      1.00 o 
  -9   8   5        2.99        2.33      0.90 o 
  -8   8   5       10.95        9.31      1.47 o 
  -7   8   5        3.59        4.74      1.52 o 
  -6   8   5       45.77       51.45      2.28 o 
  -5   8   5        1.08        1.14      1.33 o 
  -4   8   5       97.10      104.88      2.89 o 
  -3   8   5      117.51      144.11      2.57 o 
  -2   8   5      427.03      457.45      5.19 o 
  -1   8   5      296.88      356.99      3.16 o 
   0   8   5       70.37       77.38      1.22 o 
   1   8   5       92.33       82.38      1.42 o 
   2   8   5        3.19        4.08      0.59 o 
   3   8   5       21.20       17.71      0.86 o 
   4   8   5       20.24       18.46      1.12 o 
   5   8   5        4.30        2.40      1.00 o 
   6   8   5        0.29       -0.53      0.93 o 
   7   8   5        0.08        2.41      1.16 o 
   8   8   5        0.20        0.93      1.66 o 
 -11   9   5        0.09        0.81      1.24 o 
 -10   9   5       26.99       23.80      1.84 o 
  -9   9   5        6.90        5.84      1.13 o 
  -8   9   5       59.94       60.22      2.97 o 
  -7   9   5       21.08       22.25      2.09 o 
  -6   9   5        9.76       10.09      1.40 o 
  -5   9   5      100.97      110.61      5.60 o 
  -4   9   5        0.28        0.43      0.66 o 
  -3   9   5      271.61      257.36      4.52 o 
  -2   9   5       41.42       37.63      1.46 o 
  -1   9   5       68.55       64.02      1.09 o 
   0   9   5      402.67      387.54      2.98 o 
   1   9   5      157.79      158.04      1.81 o 
   2   9   5       92.53       94.10      1.62 o 
   3   9   5        6.59        5.72      0.67 o 
   4   9   5        1.86        2.56      0.83 o 
   5   9   5       28.24       35.97      1.98 o 
   6   9   5        0.25       -0.90      0.93 o 
   7   9   5       14.55       16.60      1.71 o 
   8   9   5        1.99        3.72      1.95 o 
 -11  10   5        3.98        2.66      1.63 o 
 -10  10   5        1.91        1.56      1.13 o 
  -9  10   5       24.16       21.49      1.60 o 
  -8  10   5       29.83       24.25      1.92 o 
  -7  10   5       73.64       74.43      3.18 o 
  -6  10   5        2.84        1.58      1.01 o 
  -5  10   5       13.81       12.87      1.58 o 
  -4  10   5       57.87       59.11      2.69 o 
  -3  10   5       11.10        9.56      1.25 o 
  -2  10   5       58.31       69.91      1.60 o 
  -1  10   5       21.07       17.55      0.69 o 
   0  10   5       93.31      114.69      1.46 o 
   1  10   5       43.26       43.09      1.16 o 
   2  10   5       60.73       60.20      1.75 o 
   3  10   5        8.56        6.37      0.76 o 
   4  10   5       13.04       11.45      1.54 o 
   5  10   5        0.08        0.31      1.09 o 
   6  10   5        6.19        4.75      1.80 o 
   7  10   5        3.43        1.87      1.41 o 
 -11  11   5        8.30        9.34      1.80 o 
 -10  11   5        3.80        3.87      1.51 o 
  -9  11   5        1.07        1.42      1.00 o 
  -8  11   5       97.67      102.11      3.09 o 
  -7  11   5       69.05       70.38      3.22 o 
  -6  11   5      215.82      207.37      5.37 o 
  -5  11   5      481.66      458.29      5.87 o 
  -4  11   5       20.65       17.04      1.55 o 
  -3  11   5      548.27      527.67      6.01 o 
  -2  11   5      102.97       88.95      1.87 o 
  -1  11   5       57.09       53.10      1.45 o 
   0  11   5      580.12      565.65      4.32 o 
   1  11   5        3.27        3.67      0.50 o 
   2  11   5      344.29      352.72      3.63 o 
   3  11   5       36.97       38.53      1.42 o 
   4  11   5       18.86       16.20      1.31 o 
   5  11   5       14.75       14.51      1.80 o 
   6  11   5        0.81       -1.00      1.14 o 
   7  11   5        0.56        0.46      1.73 o 
 -11  12   5        0.65       -0.15      1.39 o 
 -10  12   5        1.00        1.83      1.25 o 
  -9  12   5       21.56       22.50      1.77 o 
  -8  12   5        8.07        4.51      1.23 o 
  -7  12   5       86.67       89.67      8.37 o 
  -6  12   5      196.51      196.26      5.37 o 
  -5  12   5       25.31       25.33      1.51 o 
  -4  12   5      320.91      295.96      4.47 o 
  -3  12   5      306.37      279.16      4.44 o 
  -2  12   5      266.80      233.63      2.93 o 
  -1  12   5      663.49      670.41      6.04 o 
   0  12   5       37.78       34.48      1.20 o 
   1  12   5      176.20      202.54      2.40 o 
   2  12   5      130.11      133.77      2.11 o 
   3  12   5       28.23       28.45      1.26 o 
   4  12   5      126.14      125.07      2.61 o 
   5  12   5        0.07       -0.62      1.14 o 
   6  12   5       28.69       25.09      2.30 o 
   7  12   5        0.53        0.87      1.81 o 
 -10  13   5        4.03        2.30      1.36 o 
  -9  13   5        0.62       -0.61      1.00 o 
  -8  13   5       14.66       14.51      1.67 o 
  -7  13   5       13.82       16.72      2.41 o 
  -6  13   5        3.47        4.12      1.50 o 
  -5  13   5       11.58       11.80      1.10 o 
  -4  13   5        8.05        6.22      0.73 o 
  -3  13   5       25.94       18.16      1.15 o 
  -2  13   5       57.90       47.81      1.36 o 
  -1  13   5      338.68      278.23      3.15 o 
   0  13   5        3.59        2.93      0.63 o 
   1  13   5      233.95      213.61      2.91 o 
   2  13   5        2.65        2.04      0.60 o 
   3  13   5        9.29        8.59      1.04 o 
   4  13   5        1.90        0.60      0.81 o 
   5  13   5        1.70        3.27      1.40 o 
   6  13   5        2.81        2.96      1.50 o 
   7  13   5        4.56        5.31      2.03 o 
 -10  14   5        0.32       -1.26      1.26 o 
  -9  14   5       54.66       58.14      2.73 o 
  -8  14   5        0.00        1.29      1.10 o 
  -7  14   5       90.96       88.20      5.31 o 
  -6  14   5       38.11       42.38      3.03 o 
  -5  14   5       21.73       20.21      1.45 o 
  -4  14   5      151.23      160.77      2.71 o 
  -3  14   5       31.41       30.12      1.34 o 
  -2  14   5       76.08       83.49      1.81 o 
  -1  14   5      196.59      185.41      2.57 o 
   0  14   5        2.55        1.07      0.64 o 
   1  14   5      344.91      341.89      3.77 o 
   2  14   5      120.75      121.37      2.52 o 
   3  14   5      159.78      167.97      3.62 o 
   4  14   5      112.09      118.25      3.05 o 
   5  14   5        9.46        8.82      1.75 o 
   6  14   5       27.96       29.88      2.58 o 
 -10  15   5        1.60        0.60      1.42 o 
  -9  15   5        0.20        3.68      1.46 o 
  -8  15   5       16.97       16.44      2.30 o 
  -7  15   5       18.03       14.34      1.80 o 
  -6  15   5       33.10       28.81      2.19 o 
  -5  15   5      165.41      158.59      5.53 o 
  -4  15   5        3.68        2.41      0.66 o 
  -3  15   5      120.05      110.24      2.30 o 
  -2  15   5        1.00       -0.58      0.58 o 
  -1  15   5        8.37        4.82      0.75 o 
   0  15   5       37.21       40.29      2.00 o 
   1  15   5       94.51       84.48      2.38 o 
   2  15   5       55.17       56.44      1.88 o 
   3  15   5      124.60      119.49      2.83 o 
   4  15   5        1.70        2.42      1.20 o 
   5  15   5       33.41       29.14      3.20 o 
   6  15   5        0.00       -1.62      1.62 o 
  -9  16   5       21.49       19.03      2.15 o 
  -8  16   5        4.96        4.64      1.48 o 
  -7  16   5       19.01       14.52      1.84 o 
  -6  16   5        1.93        1.78      1.11 o 
  -5  16   5       46.84       37.85      1.86 o 
  -4  16   5       13.91       14.87      0.97 o 
  -3  16   5      219.87      184.89      4.12 o 
  -2  16   5        0.05        0.72      0.63 o 
  -1  16   5       58.76       46.56      1.55 o 
   0  16   5      107.59       99.42      2.13 o 
   1  16   5       28.16       23.73      1.40 o 
   2  16   5       41.67       41.72      1.81 o 
   3  16   5       92.62       91.67      2.76 o 
   4  16   5       10.47       11.38      1.61 o 
   5  16   5       66.67       71.74      6.80 o 
   6  16   5        4.19        3.26      3.18 o 
  -9  17   5        3.60        4.61      1.64 o 
  -8  17   5        5.68        2.78      1.50 o 
  -7  17   5       16.91       20.09      2.15 o 
  -6  17   5        2.95        1.24      1.10 o 
  -5  17   5        5.37        2.85      0.88 o 
  -4  17   5        4.09        2.92      0.70 o 
  -3  17   5       53.08       45.41      1.74 o 
  -2  17   5       20.50       22.82      1.40 o 
  -1  17   5      114.68      105.11      2.23 o 
   0  17   5       31.72       33.87      1.52 o 
   1  17   5       23.20       23.50      1.61 o 
   2  17   5        1.99        0.82      0.91 o 
   3  17   5        0.48       -0.16      0.87 o 
   4  17   5        5.70        6.76      1.52 o 
   5  17   5       17.20       11.64      3.87 o 
  -8  18   5        2.69        1.58      1.56 o 
  -7  18   5       27.66       31.03      2.60 o 
  -6  18   5       12.55        9.79      1.88 o 
  -5  18   5        6.65        5.81      1.05 o 
  -4  18   5       85.65       76.84      1.97 o 
  -3  18   5        0.03       -0.37      0.69 o 
  -2  18   5       39.36       35.10      1.68 o 
  -1  18   5       12.35        5.34      1.04 o 
   0  18   5       14.11       18.59      1.27 o 
   1  18   5        1.16       -0.84      0.84 o 
   2  18   5        1.58        0.06      0.91 o 
   3  18   5        0.35       -0.14      1.02 o 
   4  18   5       10.40        9.03      1.66 o 
   5  18   5        0.03       -1.27      2.66 o 
  -8  19   5       38.99       46.46      3.76 o 
  -7  19   5       26.21       27.70      2.58 o 
  -6  19   5      123.15      137.07      4.51 o 
  -5  19   5      112.78      117.95      4.78 o 
  -4  19   5       16.54       20.18      1.27 o 
  -3  19   5       60.49       58.24      2.02 o 
  -2  19   5       39.21       33.21      1.70 o 
  -1  19   5       67.87       61.94      2.12 o 
   0  19   5       83.54       83.38      2.18 o 
   1  19   5       17.68       14.06      1.45 o 
   2  19   5       82.17       90.16      2.74 o 
   3  19   5        9.53       13.91      1.52 o 
   4  19   5        9.12        9.43      1.96 o 
  -7  20   5        2.95        3.94      1.66 o 
  -6  20   5        6.52       10.43      1.98 o 
  -5  20   5        5.20        7.09      1.32 o 
  -4  20   5       60.12       69.88      2.60 o 
  -3  20   5       20.29       20.21      2.55 o 
  -2  20   5       44.12       45.61      1.98 o 
  -1  20   5       17.37       16.44      1.40 o 
   0  20   5       37.49       42.17      1.86 o 
   1  20   5       71.99       77.68      2.60 o 
   2  20   5        6.52        9.00      1.57 o 
   3  20   5       24.33       24.11      2.36 o 
   4  20   5        2.54        2.52      1.63 o 
  -7  21   5        3.56        3.54      2.02 o 
  -6  21   5       16.44       20.08      3.06 o 
  -5  21   5        2.78        1.85      1.20 o 
  -4  21   5        8.10        9.81      1.14 o 
  -3  21   5        2.83        2.68      0.97 o 
  -2  21   5       16.42       14.29      1.37 o 
  -1  21   5        6.66        4.92      1.01 o 
   0  21   5       41.48       41.10      3.61 o 
   1  21   5       24.22       27.61      1.91 o 
   2  21   5        4.52        5.68      1.24 o 
   3  21   5        0.66        0.87      1.19 o 
  -6  22   5       19.15       16.99      4.08 o 
  -5  22   5        7.04        7.72      2.22 o 
  -4  22   5      104.83      116.65      3.91 o 
  -3  22   5       44.88       51.04      2.12 o 
  -2  22   5       89.21      106.83      3.11 o 
  -1  22   5      104.25      115.76      2.73 o 
   0  22   5        1.05        4.44      1.13 o 
   1  22   5       43.68       40.47      2.26 o 
   2  22   5        1.87        0.83      1.18 o 
  -5  23   5        4.29        0.66      1.82 o 
  -4  23   5        0.93        0.24      2.73 o 
  -3  23   5        1.67        3.50      1.13 o 
  -2  23   5        4.46        5.28      1.21 o 
  -1  23   5        0.98        0.27      0.96 o 
   0  23   5        0.29        1.40      1.14 o 
   1  23   5       16.91       18.02      1.91 o 
  -2  24   5       40.37       43.42      2.60 o 
  -1  24   5        1.02        1.36      1.12 o 
 -11   0   6        0.58        0.02      2.08 o 
 -10   0   6       21.36       21.83      3.66 o 
  -9   0   6        0.27       -1.02      1.62 o 
  -8   0   6       70.61       67.67      3.13 o 
  -7   0   6        7.57        6.81      1.89 o 
  -6   0   6       18.98       17.31      2.54 o 
  -5   0   6      276.92      277.70      9.10 o 
  -4   0   6     5606.04     5936.00    219.66 o 
  -3   0   6     2316.88     2494.32     24.43 o 
  -2   0   6     9414.53    10655.49    125.94 o 
  -1   0   6     2196.07     2379.22     23.39 o 
   0   0   6     1501.88     1603.03     16.50 o 
   1   0   6      268.21      304.02      3.84 o 
   2   0   6      242.21      258.72      4.53 o 
   3   0   6       36.84       29.02      1.50 o 
   4   0   6       70.94       71.87      1.93 o 
   5   0   6       74.92       74.54      5.73 o 
   6   0   6      124.24      134.00      5.26 o 
   7   0   6       24.85       26.43      4.61 o 
   8   0   6        8.29        9.96      3.09 o 
 -12   1   6        0.11       -0.24      0.96 o 
 -11   1   6        4.63        4.07      2.68 o 
 -10   1   6        5.07        2.44      1.57 o 
  -9   1   6        2.61        4.57      1.23 o 
  -8   1   6       14.94       10.83      1.70 o 
  -7   1   6       38.74       42.82      3.46 o 
  -6   1   6      430.50      427.97      6.08 o 
  -5   1   6      255.70      259.59      3.47 o 
  -4   1   6      349.81      362.83      5.38 o 
  -3   1   6      152.42      155.93      1.78 o 
  -2   1   6     1299.04     1433.94     10.54 o 
  -1   1   6       10.73       13.32      0.64 o 
   0   1   6      732.05      822.52      6.51 o 
   1   1   6      137.90      135.94      1.64 o 
   2   1   6      279.31      284.66      3.89 o 
   3   1   6       39.65       33.33      1.09 o 
   4   1   6       95.78       96.97      1.58 o 
   5   1   6        0.03       -0.26      0.95 o 
   6   1   6        4.61        6.18      1.26 o 
   7   1   6        0.02        1.09      1.17 o 
   8   1   6        7.51        6.36      1.99 o 
 -12   2   6        1.89        3.82      1.22 o 
 -11   2   6        1.49        1.26      1.83 o 
 -10   2   6        1.03       -0.34      1.41 o 
  -9   2   6       17.43       17.23      1.76 o 
  -8   2   6       22.78       25.70      2.25 o 
  -7   2   6      242.46      250.61      3.08 o 
  -6   2   6       14.31       11.26      1.11 o 
  -5   2   6      506.77      485.91      5.77 o 
  -4   2   6        0.98        0.59      0.52 o 
  -3   2   6     1584.46     1596.66     12.35 o 
  -2   2   6      209.73      205.99      2.44 o 
  -1   2   6      926.37      996.26      6.57 o 
   0   2   6      751.51      777.13      6.23 o 
   1   2   6       36.52       31.06      1.09 o 
   2   2   6      199.62      195.93      2.75 o 
   3   2   6      128.86      119.62      1.91 o 
   4   2   6       35.18       31.44      1.02 o 
   5   2   6      147.99      149.94      5.62 o 
   6   2   6        1.13        0.99      1.08 o 
   7   2   6       65.01       67.37      3.08 o 
   8   2   6        3.13        1.96      1.86 o 
 -12   3   6        0.02        1.57      1.35 o 
 -11   3   6        3.23        4.43      1.32 o 
 -10   3   6        0.60        0.39      2.13 o 
  -9   3   6       42.32       42.59      2.57 o 
  -8   3   6      138.21      134.85      5.24 o 
  -7   3   6       52.71       46.86      1.58 o 
  -6   3   6     1173.26     1189.98     10.62 o 
  -5   3   6      440.96      436.28      5.41 o 
  -3   3   6      927.42     1034.05     12.67 o 
  -2   3   6     1235.15     1266.72     11.56 o 
  -1   3   6      301.00      263.28      2.94 o 
   0   3   6        3.33        4.49      0.40 o 
   1   3   6      364.67      342.04      3.16 o 
   2   3   6      424.13      430.71      4.65 o 
   3   3   6       57.11       49.42      1.28 o 
   4   3   6      352.09      351.86      3.94 o 
   5   3   6       27.64       25.93      1.74 o 
   6   3   6       89.00       92.23      2.87 o 
   7   3   6        0.11        0.22      1.16 o 
   8   3   6        4.31        3.55      3.06 o 
 -12   4   6        0.04        0.27      1.44 o 
 -11   4   6        1.06       -0.19      1.08 o 
 -10   4   6        0.01       -1.90      1.91 o 
  -9   4   6        3.79        4.12      2.26 o 
  -8   4   6        3.40        0.99      1.06 o 
  -7   4   6       45.27       46.40      0.97 o 
  -6   4   6        3.01        2.11      0.66 o 
  -5   4   6      226.61      244.53      8.50 o 
  -4   4   6      115.26      126.87      9.13 o 
  -3   4   6      149.94      169.98      2.46 o 
  -2   4   6      136.06      145.03      2.29 o 
  -1   4   6      244.53      314.24      2.83 o 
   0   4   6       94.37      113.77      1.51 o 
   1   4   6       58.45       53.07      1.12 o 
   2   4   6       52.20       53.12      1.45 o 
   3   4   6        4.91        3.68      0.62 o 
   4   4   6        0.24       -0.46      0.75 o 
   5   4   6       14.93       14.92      1.40 o 
   6   4   6        1.41       -0.46      1.08 o 
   7   4   6        0.53       -0.09      1.11 o 
   8   4   6        0.36        0.91      1.75 o 
 -12   5   6        1.81        1.61      1.11 o 
 -11   5   6       21.61       23.09      2.08 o 
 -10   5   6        0.03        1.90      1.10 o 
  -9   5   6       54.77       59.33      3.99 o 
  -8   5   6       33.60       35.61      1.68 o 
  -7   5   6       52.01       49.32      1.44 o 
  -6   5   6      380.76      381.67      4.45 o 
  -5   5   6       29.43       34.72      2.84 o 
  -4   5   6      970.80      979.22     13.75 o 
  -3   5   6      361.88      380.11      4.34 o 
  -2   5   6      742.85      756.28      7.58 o 
  -1   5   6      255.73      244.36      2.65 o 
   0   5   6      239.47      241.74      2.28 o 
   1   5   6      395.83      369.84      3.13 o 
   2   5   6        0.22       -0.11      0.42 o 
   3   5   6      249.69      242.17      2.96 o 
   4   5   6       27.08       25.08      1.14 o 
   5   5   6       11.58        8.10      1.23 o 
   6   5   6       17.47       17.70      2.10 o 
   7   5   6        4.72        6.70      1.41 o 
   8   5   6        3.95        2.20      1.84 o 
 -12   6   6        4.09        4.06      1.24 o 
 -11   6   6        0.06       -0.55      0.90 o 
 -10   6   6       17.89       21.30      1.33 o 
  -9   6   6        0.01        0.82      0.95 o 
  -8   6   6       46.58       44.61      2.07 o 
  -7   6   6        1.39       -0.03      1.13 o 
  -6   6   6        7.08        5.52      0.79 o 
  -5   6   6       59.44       59.29      2.43 o 
  -4   6   6      328.34      329.17      4.30 o 
  -3   6   6       38.16       42.79      1.18 o 
  -2   6   6      805.13      795.20      6.40 o 
  -1   6   6       15.65       24.98      1.38 o 
   0   6   6      726.56      698.14      5.70 o 
   1   6   6       31.08       35.02      0.85 o 
   2   6   6      600.92      614.52      4.79 o 
   3   6   6       11.32       14.08      0.88 o 
   4   6   6      112.69      112.49      2.40 o 
   5   6   6       15.95       14.15      1.43 o 
   6   6   6        0.69        1.44      1.10 o 
   7   6   6        8.11        7.09      1.68 o 
   8   6   6        2.44       -0.34      3.48 o 
 -12   7   6        5.08        7.54      1.43 o 
 -11   7   6        3.76        3.34      1.09 o 
 -10   7   6        2.44        2.75      0.91 o 
  -9   7   6       18.29       18.32      1.71 o 
  -8   7   6       18.73       19.82      1.71 o 
  -7   7   6       93.75      100.81      5.54 o 
  -6   7   6       91.45       97.40      3.05 o 
  -4   7   6      352.73      357.06      5.47 o 
  -3   7   6        4.92        6.47      0.60 o 
  -2   7   6      458.60      501.36      4.16 o 
  -1   7   6      100.60       99.55      1.82 o 
   0   7   6       42.12       26.93      0.81 o 
   1   7   6        2.22        2.89      0.40 o 
   2   7   6      120.05      115.68      1.80 o 
   3   7   6       42.41       43.03      1.33 o 
   4   7   6       11.94       10.19      0.91 o 
   5   7   6        0.01        0.58      0.96 o 
   6   7   6        0.33        0.09      1.06 o 
   7   7   6        0.75        2.64      1.40 o 
 -12   8   6        1.33        4.16      1.39 o 
 -11   8   6        0.91       -0.13      1.96 o 
 -10   8   6       26.19       28.94      2.12 o 
  -9   8   6       16.80       16.02      1.76 o 
  -8   8   6       61.49       59.21      3.28 o 
  -7   8   6      116.11      111.70      3.46 o 
  -6   8   6       27.62       24.83      1.89 o 
  -4   8   6       29.50       28.42      1.97 o 
  -3   8   6       11.10        3.93      0.57 o 
  -2   8   6      438.10      418.15      4.44 o 
  -1   8   6       22.37       30.10      0.97 o 
   0   8   6      450.20      459.88      3.59 o 
   1   8   6        0.42        0.24      0.37 o 
   2   8   6       78.00       85.68      1.58 o 
   3   8   6       73.17       69.95      1.58 o 
   4   8   6        0.51        0.69      0.68 o 
   5   8   6       94.43      100.78      3.22 o 
   6   8   6        0.56        0.11      1.69 o 
   7   8   6       21.07       18.98      2.60 o 
 -11   9   6        0.03       -0.50      1.13 o 
 -10   9   6        4.63        3.50      1.10 o 
  -9   9   6        8.45        7.79      1.57 o 
  -8   9   6       14.64       11.79      1.69 o 
  -7   9   6       50.33       49.99      2.64 o 
  -6   9   6       29.78       30.08      3.70 o 
  -5   9   6      157.43      142.27      4.00 o 
  -4   9   6        0.76        0.20      0.56 o 
  -3   9   6      107.77      123.77      2.26 o 
  -2   9   6       96.76       98.38      1.90 o 
  -1   9   6       31.42       28.70      1.25 o 
   0   9   6        7.49        7.39      0.55 o 
   1   9   6       51.35       51.24      1.18 o 
   2   9   6        0.11        0.10      0.50 o 
   3   9   6        1.95        2.09      0.62 o 
   4   9   6        3.09        3.37      0.57 o 
   5   9   6        6.96        6.50      1.40 o 
   6   9   6        0.39        1.50      1.11 o 
   7   9   6        3.07        1.87      1.74 o 
 -11  10   6        3.09        3.92      1.44 o 
 -10  10   6       12.75       11.22      1.45 o 
  -9  10   6        1.39        1.99      1.06 o 
  -8  10   6       65.22       62.76      3.07 o 
  -7  10   6       45.80       45.57      4.03 o 
  -6  10   6       42.40       40.27      3.24 o 
  -5  10   6      398.80      379.22      8.10 o 
  -4  10   6       13.04       14.19      1.30 o 
  -3  10   6      694.99      657.60      7.08 o 
  -2  10   6      653.13      639.70      5.69 o 
  -1  10   6      397.79      404.02      4.13 o 
   0  10   6     1636.68     1638.50     10.80 o 
   1  10   6        2.02        3.07      0.72 o 
   2  10   6      318.90      312.25      3.38 o 
   3  10   6       77.17       78.21      1.77 o 
   4  10   6       54.71       53.98      1.54 o 
   5  10   6       39.18       36.01      2.50 o 
   6  10   6        5.13        3.08      1.43 o 
   7  10   6        2.87        2.18      1.92 o 
 -11  11   6        5.72        7.62      1.66 o 
 -10  11   6       12.09       10.72      1.42 o 
  -9  11   6       38.51       35.40      2.20 o 
  -8  11   6        0.90       -0.10      2.38 o 
  -7  11   6       33.45       26.59      2.39 o 
  -6  11   6        0.10       -0.38      1.24 o 
  -5  11   6       20.07       18.56      1.27 o 
  -4  11   6       73.70       72.18      2.71 o 
  -3  11   6      342.16      295.43      4.03 o 
  -2  11   6      528.99      503.32      4.85 o 
  -1  11   6      692.70      629.98      5.80 o 
   0  11   6        3.80        2.90      0.52 o 
   1  11   6      405.88      373.57      3.77 o 
   2  11   6       62.04       60.65      1.49 o 
   3  11   6       57.88       49.77      1.53 o 
   4  11   6       10.03        9.39      1.19 o 
   5  11   6        0.01       -0.03      1.26 o 
   6  11   6       12.76       13.03      1.93 o 
   7  11   6        5.69        6.17      3.19 o 
 -11  12   6        3.76        1.67      3.19 o 
 -10  12   6        0.56        0.25      1.12 o 
  -9  12   6        6.34        3.71      1.22 o 
  -8  12   6        0.55        0.09      1.26 o 
  -7  12   6        2.57        1.06      1.72 o 
  -6  12   6        0.21       -0.93      1.05 o 
  -5  12   6       70.86       82.09      2.44 o 
  -4  12   6       88.92       76.73      1.71 o 
  -3  12   6      204.15      205.99      3.31 o 
  -2  12   6       34.24       30.15      1.31 o 
  -1  12   6      178.73      177.92      2.43 o 
   0  12   6        7.74        8.05      0.77 o 
   1  12   6       61.63       55.79      1.58 o 
   2  12   6        6.52        9.99      0.84 o 
   3  12   6        9.47       13.04      1.00 o 
   4  12   6        1.09        0.66      0.90 o 
   5  12   6       15.00       20.34      2.12 o 
   6  12   6        0.05       -0.72      1.78 o 
 -10  13   6        0.82        0.63      1.20 o 
  -9  13   6       23.52       19.45      1.90 o 
  -8  13   6        2.52        2.55      1.59 o 
  -7  13   6      168.85      152.36      5.02 o 
  -6  13   6       45.76       51.18      3.16 o 
  -5  13   6       96.22       83.30      2.46 o 
  -4  13   6      138.99      139.42      2.48 o 
  -3  13   6       60.40       64.28      1.68 o 
  -2  13   6       42.15       40.67      1.37 o 
  -1  13   6      148.44      158.62      2.35 o 
   0  13   6        0.01       -0.17      0.56 o 
   1  13   6      305.56      326.41      3.97 o 
   2  13   6       26.76       28.95      1.47 o 
   3  13   6       92.10       98.34      2.26 o 
   4  13   6       51.00       58.68      2.30 o 
   5  13   6        4.68        2.80      1.49 o 
   6  13   6       13.21       12.48      2.42 o 
 -10  14   6        0.73        0.45      1.29 o 
  -9  14   6        1.72        1.91      1.32 o 
  -8  14   6        4.99        7.53      1.49 o 
  -7  14   6       29.43       22.92      2.54 o 
  -6  14   6        1.78        3.41      2.11 o 
  -5  14   6      263.24      221.02      4.20 o 
  -4  14   6       13.86       10.00      0.92 o 
  -3  14   6       38.92       35.56      1.78 o 
  -2  14   6        0.67        1.59      0.82 o 
  -1  14   6       42.93       37.01      1.45 o 
   0  14   6       34.35       32.36      1.39 o 
   1  14   6       58.63       54.28      1.82 o 
   2  14   6       54.62       57.54      1.91 o 
   3  14   6      136.14      146.25      3.10 o 
   4  14   6       19.90       14.86      1.96 o 
   5  14   6       22.44       25.71      2.40 o 
   6  14   6        3.36        5.28      2.15 o 
 -10  15   6        4.70        3.59      1.55 o 
  -9  15   6       25.26       27.42      2.35 o 
  -8  15   6        3.40        3.21      1.38 o 
  -7  15   6       27.22       29.09      2.24 o 
  -6  15   6       41.45       37.01      3.11 o 
  -5  15   6      101.30       91.66      2.72 o 
  -4  15   6       28.91       26.61      1.36 o 
  -3  15   6      162.16      133.92      2.57 o 
  -2  15   6        3.94        3.96      0.74 o 
  -1  15   6        6.22        7.58      0.87 o 
   0  15   6        3.36        1.74      0.72 o 
   1  15   6       73.99       74.76      2.09 o 
   2  15   6        0.70       -0.75      0.75 o 
   3  15   6       61.81       61.26      2.18 o 
   4  15   6        0.39        1.58      1.41 o 
   5  15   6       41.35       39.79      5.42 o 
  -9  16   6        3.41        3.83      1.59 o 
  -8  16   6       22.37       28.62      2.42 o 
  -7  16   6        4.00        2.61      1.42 o 
  -6  16   6        0.63        1.67      1.19 o 
  -5  16   6        2.61        1.29      0.84 o 
  -4  16   6        5.06        4.17      0.74 o 
  -3  16   6       16.47       13.83      1.13 o 
  -2  16   6       80.32       73.13      1.89 o 
  -1  16   6       51.08       49.64      1.77 o 
   0  16   6      160.75      158.24      2.75 o 
   1  16   6        6.73        6.08      1.08 o 
   2  16   6       68.18       66.23      2.25 o 
   3  16   6        0.01       -0.84      0.84 o 
   4  16   6       35.12       39.37      2.90 o 
   5  16   6        1.82        3.70      2.98 o 
  -9  17   6        8.32        9.16      1.85 o 
  -8  17   6        1.75        2.00      1.50 o 
  -7  17   6        9.84        9.04      1.46 o 
  -6  17   6       15.68       15.03      1.59 o 
  -5  17   6        5.51        4.52      0.95 o 
  -4  17   6       22.21       18.28      1.16 o 
  -3  17   6        0.20       -0.69      0.69 o 
  -2  17   6       13.67       10.95      1.08 o 
  -1  17   6        6.06        6.11      0.90 o 
   0  17   6       12.87       12.87      1.19 o 
   1  17   6        9.73       10.18      1.25 o 
   2  17   6       12.99       14.72      2.32 o 
   3  17   6        8.73        7.17      1.25 o 
   4  17   6        6.16        7.41      2.00 o 
   5  17   6        4.32       11.53      3.81 o 
  -9  18   6        1.12        4.90      2.81 o 
  -8  18   6       33.62       33.21      2.72 o 
  -7  18   6       18.07       20.10      1.93 o 
  -6  18   6       16.92       16.33      1.74 o 
  -5  18   6       40.68       41.32      1.89 o 
  -4  18   6       41.08       37.33      1.58 o 
  -3  18   6       59.98       66.85      2.06 o 
  -2  18   6      106.06      106.18      2.52 o 
  -1  18   6       22.92       27.86      1.48 o 
   0  18   6       62.50       56.39      2.85 o 
   1  18   6        0.20       -0.43      0.90 o 
   2  18   6       47.72       47.46      2.61 o 
   3  18   6        3.96        2.73      1.15 o 
   4  18   6        6.10        2.96      1.93 o 
  -8  19   6       13.35       16.83      4.87 o 
  -7  19   6        4.48        5.51      1.80 o 
  -6  19   6       59.51       66.62      4.98 o 
  -5  19   6       16.84       17.44      1.59 o 
  -4  19   6       53.02       57.13      1.87 o 
  -3  19   6        9.92        8.60      1.20 o 
  -2  19   6       20.54       17.99      1.40 o 
  -1  19   6        0.08       -0.73      0.73 o 
   0  19   6       12.51       10.13      1.20 o 
   1  19   6        5.26        3.60      1.14 o 
   2  19   6        2.84        2.59      1.25 o 
   3  19   6        8.81       11.38      1.47 o 
   4  19   6        2.24        3.01      1.90 o 
  -7  20   6        0.58        0.50      1.83 o 
  -6  20   6       10.42       11.96      2.02 o 
  -5  20   6       12.54       13.25      1.54 o 
  -4  20   6        4.38        4.43      0.93 o 
  -3  20   6       90.10       98.45      2.66 o 
  -2  20   6       57.84       55.76      2.16 o 
  -1  20   6       84.92       98.95      2.46 o 
   0  20   6       60.04       71.62      2.44 o 
   1  20   6       17.15       23.08      1.80 o 
   2  20   6       18.06       17.95      1.61 o 
   3  20   6        0.02       -1.00      1.00 o 
  -7  21   6       15.90       16.30      4.10 o 
  -6  21   6        8.16        8.68      1.94 o 
  -5  21   6       16.97       17.46      1.72 o 
  -4  21   6       26.23       25.45      1.98 o 
  -3  21   6        1.58       -0.32      0.91 o 
  -2  21   6        1.36        0.62      0.94 o 
  -1  21   6       54.16       54.40      2.09 o 
   0  21   6        0.03        3.04      1.07 o 
   1  21   6       48.11       52.37      2.86 o 
   2  21   6        5.34        6.97      1.30 o 
  -6  22   6        1.85        7.39      4.15 o 
  -5  22   6        9.14       11.32      1.73 o 
  -4  22   6        3.70        3.92      1.50 o 
  -3  22   6        3.28        3.18      1.11 o 
  -2  22   6        2.18        1.15      1.05 o 
  -1  22   6        3.80        0.68      1.05 o 
   0  22   6       16.64       17.80      1.55 o 
   1  22   6       11.84        8.76      1.56 o 
  -4  23   6       36.84       38.35      4.01 o 
  -3  23   6       42.92       47.33      2.32 o 
  -2  23   6       44.93       46.30      4.10 o 
  -1  23   6        3.54        4.43      1.32 o 
   0  23   6        0.07       -0.48      1.12 o 
 -11   1   7        0.25        2.23      2.40 o 
 -10   1   7       99.53      104.06     11.02 o 
  -9   1   7        1.72        5.05      1.25 o 
  -8   1   7      433.62      457.62     12.94 o 
  -7   1   7        3.23        3.71      0.42 o 
  -6   1   7      489.59      477.90      5.81 o 
  -5   1   7      376.99      351.44      4.72 o 
  -4   1   7      217.21      222.00      4.48 o 
  -3   1   7     1478.14     1449.93     11.52 o 
  -2   1   7        0.35        0.56      0.41 o 
  -1   1   7      218.57      225.75      2.73 o 
   0   1   7      627.57      600.94      4.54 o 
   1   1   7        8.62        6.65      0.55 o 
   2   1   7      391.88      380.01      3.98 o 
   3   1   7      172.88      163.93      2.44 o 
   4   1   7       15.10       12.38      0.81 o 
   5   1   7      195.36      208.08      7.27 o 
   6   1   7        3.45        4.80      1.25 o 
   7   1   7       49.05       40.26      3.31 o 
 -12   2   7        7.87        5.96      1.33 o 
 -11   2   7        0.73        1.42      2.37 o 
 -10   2   7        6.13        9.58      2.08 o 
  -9   2   7        1.26        1.59      0.72 o 
  -8   2   7       35.89       31.39      2.39 o 
  -7   2   7       35.12       28.32      1.00 o 
  -6   2   7      723.05      755.70     10.70 o 
  -5   2   7      471.38      441.20      6.50 o 
  -4   2   7     1721.65     1809.00     23.31 o 
  -3   2   7       10.26       14.58      0.81 o 
  -2   2   7     2726.22     2953.87     18.96 o 
  -1   2   7      235.84      225.34      2.54 o 
   0   2   7      827.24      883.22      6.20 o 
   1   2   7      307.55      291.13      2.96 o 
   2   2   7       54.21       48.66      1.46 o 
   3   2   7      366.90      378.82      4.06 o 
   4   2   7      157.61      163.93      2.84 o 
   5   2   7       68.93       66.32      3.99 o 
   6   2   7       19.08       19.58      1.78 o 
   7   2   7        2.38        2.80      1.90 o 
 -12   3   7        0.45        0.07      1.07 o 
 -11   3   7        4.77        3.59      2.86 o 
 -10   3   7        2.49        3.73      2.22 o 
  -9   3   7        4.85        3.60      2.24 o 
  -8   3   7        0.73        0.82      0.71 o 
  -7   3   7      313.47      306.21      4.20 o 
  -6   3   7       77.51       81.35      1.93 o 
  -5   3   7      604.10      633.85     12.39 o 
  -4   3   7      123.77      121.13      3.21 o 
  -3   3   7      194.44      222.44      2.64 o 
  -2   3   7        1.91        3.92      0.54 o 
  -1   3   7        4.63        6.36      0.46 o 
   0   3   7      265.12      271.22      2.59 o 
   1   3   7      218.68      211.27      2.45 o 
   2   3   7      200.75      203.56      2.71 o 
   3   3   7      185.32      188.49      2.66 o 
   4   3   7        1.93        0.85      0.71 o 
   5   3   7       34.98       32.92      2.39 o 
   6   3   7       13.96       14.08      1.63 o 
   7   3   7        5.81        5.78      2.01 o 
 -12   4   7        0.13       -1.00      1.27 o 
 -11   4   7       22.90       23.90      1.92 o 
 -10   4   7        7.23        6.12      1.97 o 
  -9   4   7      189.71      205.53      8.74 o 
  -8   4   7      226.52      220.59      3.44 o 
  -7   4   7      314.41      315.76      3.98 o 
  -6   4   7      431.99      434.24      6.79 o 
  -4   4   7        0.34       -0.16      0.29 o 
  -3   4   7      395.66      397.80      3.98 o 
  -2   4   7       98.10      116.93      1.57 o 
  -1   4   7     1757.57     1726.60     10.33 o 
   0   4   7      118.90      110.88      1.43 o 
   1   4   7     1056.17     1056.96      8.52 o 
   2   4   7       81.57       79.69      1.70 o 
   3   4   7      252.96      257.19      3.20 o 
   4   4   7        0.50       -0.21      0.68 o 
   5   4   7       30.24       29.54      2.15 o 
   6   4   7        0.59        1.41      1.14 o 
   7   4   7        0.17       -1.63      1.63 o 
 -12   5   7        3.61        1.30      1.50 o 
 -11   5   7        0.23        0.93      2.00 o 
 -10   5   7       12.27       11.75      1.33 o 
  -9   5   7        0.07        0.08      0.88 o 
  -8   5   7        2.35        2.78      0.92 o 
  -7   5   7        4.41        4.83      0.78 o 
  -6   5   7      296.90      289.03      6.69 o 
  -4   5   7      403.95      399.61      5.70 o 
  -3   5   7      192.60      158.60      3.27 o 
  -2   5   7       28.91       34.01      0.95 o 
  -1   5   7       15.65       11.43      0.55 o 
   0   5   7      249.25      244.62      2.31 o 
   1   5   7        0.13       -0.44      0.44 o 
   2   5   7        5.28        4.42      0.74 o 
   3   5   7        8.68        8.03      0.94 o 
   4   5   7       17.95       18.68      0.91 o 
   5   5   7        0.00       -0.92      0.92 o 
   6   5   7        1.19        1.60      1.15 o 
   7   5   7        3.91        4.63      1.85 o 
 -12   6   7        1.30        2.06      1.03 o 
 -11   6   7       19.02       18.12      1.38 o 
 -10   6   7        0.44        0.22      0.91 o 
  -9   6   7       98.41       96.50      3.71 o 
  -8   6   7        5.89        7.14      2.40 o 
  -7   6   7      332.07      333.56      5.01 o 
  -6   6   7      187.71      188.43      5.15 o 
  -4   6   7      827.93      771.38      9.94 o 
  -3   6   7        0.02        1.46      0.47 o 
  -2   6   7       17.62        8.88      0.57 o 
  -1   6   7      107.23      112.56      1.45 o 
   0   6   7       33.74       41.06      0.92 o 
   1   6   7      491.23      483.62      4.04 o 
   2   6   7        1.04        1.58      0.50 o 
   3   6   7      236.21      226.40      3.02 o 
   4   6   7       18.48       21.24      1.08 o 
   5   6   7        9.34        5.99      1.57 o 
   6   6   7       11.33       13.13      1.60 o 
   7   6   7        0.01        1.54      2.42 o 
 -12   7   7        3.59        3.65      1.19 o 
 -11   7   7        3.82        3.73      1.16 o 
 -10   7   7       16.49       16.40      1.62 o 
  -9   7   7        0.02       -0.22      1.01 o 
  -8   7   7       19.81       18.66      1.75 o 
  -7   7   7       41.83       38.21      2.26 o 
  -6   7   7        0.64        0.91      0.93 o 
  -5   7   7      632.44      622.01     13.45 o 
  -4   7   7      453.15      491.02      5.53 o 
  -3   7   7     1011.35     1005.84      8.77 o 
  -2   7   7      944.85      948.95      7.68 o 
  -1   7   7      489.67      473.80      3.87 o 
   0   7   7      154.66      150.82      1.80 o 
   1   7   7      341.90      332.15      2.99 o 
   2   7   7       69.79       70.93      1.51 o 
   3   7   7       12.35       10.40      0.88 o 
   4   7   7       15.32       12.33      0.79 o 
   5   7   7        9.45        9.36      1.64 o 
   6   7   7        0.06       -0.67      1.10 o 
   7   7   7        2.87        0.72      1.86 o 
 -12   8   7        0.03       -0.33      1.12 o 
 -11   8   7        1.26        1.55      1.06 o 
 -10   8   7        1.04       -0.22      1.54 o 
  -9   8   7       35.67       34.86      2.33 o 
  -8   8   7        0.00       -0.67      1.07 o 
  -7   8   7       27.57       27.66      3.90 o 
  -6   8   7        0.01       -0.19      0.87 o 
  -5   8   7        0.68        0.37      0.84 o 
  -4   8   7       65.83       66.13      1.69 o 
  -3   8   7        1.54        2.06      0.52 o 
  -2   8   7      294.92      285.42      2.97 o 
  -1   8   7      464.84      459.29      4.63 o 
   0   8   7       80.69       75.69      1.50 o 
   1   8   7      535.95      527.27      4.18 o 
   2   8   7       24.53       24.57      1.06 o 
   3   8   7        7.00        7.59      1.14 o 
   4   8   7       10.35        9.91      0.75 o 
   5   8   7        7.38        7.21      1.33 o 
   6   8   7        0.08       -0.22      1.12 o 
   7   8   7        7.79        7.82      5.07 o 
 -12   9   7        0.15        2.41      1.90 o 
 -11   9   7       12.85       11.57      1.59 o 
 -10   9   7       16.55       18.44      2.46 o 
  -9   9   7        0.75        0.18      1.23 o 
  -8   9   7       84.93       93.70      4.46 o 
  -7   9   7      164.38      160.78      8.90 o 
  -6   9   7      108.19      102.91      3.54 o 
  -5   9   7      388.01      368.86      7.28 o 
  -4   9   7        4.32        1.98      0.45 o 
  -3   9   7      687.37      731.87      7.74 o 
  -2   9   7      432.77      453.06      4.45 o 
  -1   9   7      694.45      700.16      5.68 o 
   0   9   7      667.43      696.91      5.74 o 
   1   9   7       47.25       48.41      1.25 o 
   2   9   7      182.25      183.85      2.51 o 
   3   9   7      257.88      264.86      3.72 o 
   4   9   7       49.55       55.50      2.04 o 
   5   9   7       68.26       69.61      3.11 o 
   6   9   7        3.98        2.80      1.88 o 
 -11  10   7       10.32       11.31      1.68 o 
 -10  10   7        5.73        5.38      1.25 o 
  -9  10   7       60.43       63.76      3.34 o 
  -8  10   7        0.98        0.73      1.30 o 
  -7  10   7       27.50       25.81      2.24 o 
  -6  10   7       82.24       90.30      3.47 o 
  -5  10   7        7.69        4.85      1.27 o 
  -4  10   7      362.79      359.29      4.47 o 
  -3  10   7        9.71        7.00      0.92 o 
  -2  10   7      352.75      351.63      3.84 o 
  -1  10   7      143.24      136.72      2.24 o 
   0  10   7        0.72       -0.44      0.44 o 
   1  10   7      118.99      108.41      1.90 o 
   2  10   7       42.34       43.44      1.42 o 
   3  10   7        2.22        1.72      0.78 o 
   4  10   7       27.81       28.46      1.72 o 
   5  10   7        0.01       -1.18      1.26 o 
   6  10   7       17.88       19.79      2.78 o 
 -11  11   7        1.82       -0.25      1.15 o 
 -10  11   7        0.15        1.01      1.12 o 
  -9  11   7        6.76        7.88      2.82 o 
  -8  11   7        0.82        0.52      1.29 o 
  -7  11   7        0.29       -1.02      1.07 o 
  -6  11   7        9.44        9.27      2.06 o 
  -5  11   7       59.73       49.15      5.30 o 
  -4  11   7       46.94       38.16      1.53 o 
  -3  11   7      144.85      132.20      2.62 o 
  -2  11   7      109.58      100.02      1.94 o 
  -1  11   7       32.93       37.19      1.35 o 
   0  11   7      184.32      182.93      2.68 o 
   1  11   7       72.34       59.72      1.52 o 
   2  11   7        6.08        3.57      0.76 o 
   3  11   7      264.42      275.37      3.93 o 
   4  11   7        5.22        5.02      1.11 o 
   5  11   7      120.64      128.59      5.02 o 
   6  11   7        2.59        1.73      2.00 o 
 -11  12   7        2.63        2.55      1.63 o 
 -10  12   7        1.51        0.47      1.13 o 
  -9  12   7       19.16       19.65      2.42 o 
  -8  12   7        0.36       -1.19      1.19 o 
  -7  12   7       37.78       33.86      2.76 o 
  -6  12   7        8.53        8.37      1.65 o 
  -5  12   7        0.04       -0.65      0.65 o 
  -4  12   7      195.16      193.54      3.03 o 
  -3  12   7       64.56       50.63      1.57 o 
  -2  12   7      233.04      214.53      2.96 o 
  -1  12   7      406.51      354.71      3.76 o 
   0  12   7      196.08      186.23      2.78 o 
   1  12   7      561.19      535.71      5.48 o 
   2  12   7      128.27      123.27      2.40 o 
   3  12   7       62.50       60.48      2.28 o 
   4  12   7        5.75        3.52      1.10 o 
   5  12   7        8.99       11.15      1.88 o 
   6  12   7        2.04        3.76      2.12 o 
 -11  13   7        0.00       -0.53      1.48 o 
 -10  13   7        8.42       10.24      1.66 o 
  -9  13   7        1.36        0.77      1.15 o 
  -8  13   7       26.66       24.22      2.54 o 
  -7  13   7       17.11       17.79      2.28 o 
  -6  13   7        1.04        0.48      1.65 o 
  -5  13   7        6.08        4.17      0.96 o 
  -4  13   7        3.88        1.98      0.67 o 
  -3  13   7        3.03        0.56      0.80 o 
  -2  13   7        2.42        3.00      0.86 o 
  -1  13   7       30.81       24.82      1.21 o 
   0  13   7        2.67        2.81      0.97 o 
   1  13   7        0.57        0.62      0.73 o 
   2  13   7       16.59       18.02      1.30 o 
   3  13   7       18.56       16.94      2.20 o 
   4  13   7       28.37       26.78      2.01 o 
   5  13   7        1.39        3.23      1.96 o 
   6  13   7        7.79        5.30      4.12 o 
 -10  14   7        2.21        2.39      1.34 o 
  -9  14   7        4.18        3.46      1.36 o 
  -8  14   7        6.85        4.64      1.69 o 
  -7  14   7       11.00       10.97      2.03 o 
  -6  14   7       70.80       73.98      3.67 o 
  -5  14   7        0.04       -1.45      1.71 o 
  -4  14   7      167.51      164.09      4.44 o 
  -3  14   7       99.92       91.98      2.38 o 
  -2  14   7      124.15      121.08      2.28 o 
  -1  14   7      225.72      218.28      3.15 o 
   0  14   7       94.75       84.80      2.15 o 
   1  14   7      141.13      146.82      2.87 o 
   2  14   7       41.47       35.69      1.84 o 
   3  14   7       44.51       52.72      3.01 o 
   4  14   7        3.57        1.97      1.49 o 
   5  14   7        2.60        2.09      3.15 o 
 -10  15   7        4.71        5.62      1.60 o 
  -9  15   7        0.83        1.68      1.36 o 
  -8  15   7        2.21        0.67      1.19 o 
  -7  15   7        3.06        7.70      1.89 o 
  -6  15   7       14.99       12.39      2.11 o 
  -5  15   7       10.92       10.18      1.24 o 
  -4  15   7        1.48       -0.15      0.64 o 
  -3  15   7        7.21        7.87      0.94 o 
  -2  15   7       20.28       21.95      1.22 o 
  -1  15   7       11.07       13.97      1.12 o 
   0  15   7       10.03       12.55      1.12 o 
   1  15   7        1.69        3.49      0.98 o 
   2  15   7       45.67       41.00      1.96 o 
   3  15   7        3.51        2.75      1.10 o 
   4  15   7       33.09       28.89      2.53 o 
   5  15   7        1.75        0.38      2.70 o 
  -9  16   7        6.92        7.37      1.69 o 
  -8  16   7        9.02        9.14      1.74 o 
  -7  16   7       17.17       20.85      2.96 o 
  -6  16   7       90.24       88.74      4.20 o 
  -5  16   7        3.14        1.39      0.97 o 
  -4  16   7       46.56       50.24      1.68 o 
  -3  16   7       33.33       35.84      1.93 o 
  -2  16   7       50.00       54.92      2.14 o 
  -1  16   7      119.99      125.18      2.50 o 
   0  16   7        1.36        1.91      0.83 o 
   1  16   7       35.00       38.91      1.99 o 
   2  16   7       21.40       20.18      1.54 o 
   3  16   7        4.86        4.41      1.18 o 
   4  16   7        0.73        1.53      1.73 o 
  -9  17   7        0.03       -0.17      1.42 o 
  -8  17   7       39.51       40.07      3.66 o 
  -7  17   7       44.25       40.84      2.84 o 
  -6  17   7        1.83        1.97      2.61 o 
  -5  17   7      143.44      157.09      3.42 o 
  -4  17   7       15.81       16.38      1.16 o 
  -3  17   7      148.64      166.21      3.09 o 
  -2  17   7       62.45       65.18      2.02 o 
  -1  17   7       20.54       24.48      1.38 o 
   0  17   7      128.41      131.55      2.88 o 
   1  17   7       15.34       10.69      1.33 o 
   2  17   7       24.16       19.26      1.82 o 
   3  17   7        6.05        4.37      1.18 o 
   4  17   7        0.10        1.62      1.83 o 
  -9  18   7        9.39       14.15      5.66 o 
  -8  18   7        0.68        0.54      1.39 o 
  -7  18   7        0.48        3.24      1.31 o 
  -6  18   7        4.99        3.32      1.28 o 
  -5  18   7       24.94       23.67      2.32 o 
  -4  18   7        3.88        1.63      0.80 o 
  -3  18   7       11.27       10.49      1.14 o 
  -2  18   7        7.81        5.71      1.00 o 
  -1  18   7        5.86        6.74      0.98 o 
   0  18   7        1.20        0.64      0.90 o 
   1  18   7        1.83       -0.53      0.97 o 
   2  18   7        9.62       10.87      1.38 o 
   3  18   7       13.24       14.88      1.72 o 
   4  18   7        3.13        4.10      1.99 o 
  -8  19   7        0.28        3.17      4.56 o 
  -7  19   7       50.93       50.49      3.91 o 
  -6  19   7        1.89        0.88      1.46 o 
  -5  19   7        0.68        0.11      0.99 o 
  -4  19   7       40.77       44.19      2.17 o 
  -3  19   7       59.55       56.43      2.07 o 
  -2  19   7       52.84       59.86      3.33 o 
  -1  19   7       28.66       30.72      1.75 o 
   0  19   7       30.75       29.93      1.77 o 
   1  19   7       21.58       20.37      1.70 o 
   2  19   7       14.32       14.84      1.53 o 
   3  19   7        0.22       -0.64      1.22 o 
  -7  20   7       40.52       47.65      3.07 o 
  -6  20   7        5.47        7.36      1.83 o 
  -5  20   7       66.89       73.85      2.72 o 
  -4  20   7        2.23        2.96      0.96 o 
  -3  20   7        0.22        1.25      0.93 o 
  -2  20   7        3.06        2.26      0.99 o 
  -1  20   7        4.23        0.35      0.95 o 
   0  20   7        2.17        3.07      1.07 o 
   1  20   7        3.78        0.49      1.11 o 
   2  20   7        6.19        7.96      1.31 o 
  -6  21   7        0.49       -0.98      1.86 o 
  -5  21   7       20.94       23.67      1.91 o 
  -4  21   7        0.31       -0.29      0.91 o 
  -3  21   7        3.12        4.01      1.08 o 
  -2  21   7        9.75        6.84      1.35 o 
  -1  21   7        4.68        4.80      1.16 o 
   0  21   7       23.88       23.92      1.72 o 
   1  21   7        0.10       -0.64      1.34 o 
  -5  22   7       31.76       32.43      2.70 o 
  -4  22   7       59.11       59.23      5.30 o 
  -3  22   7       56.36       66.18      2.61 o 
  -2  22   7       51.71       48.40      2.23 o 
  -1  22   7       14.41       17.91      1.73 o 
   0  22   7        0.35       -0.09      1.11 o 
  -4  23   7        1.45        1.57      2.14 o 
  -3  23   7        0.47       -0.17      1.22 o 
  -2  23   7        4.00        4.40      1.39 o 
  -1  23   7        4.20        2.88      1.94 o 
 -10   0   8       80.37       81.95      5.54 o 
  -8   0   8      216.62      217.92      5.04 o 
  -7   0   8      264.10      270.22      5.13 o 
  -6   0   8      831.27      880.39     12.68 o 
  -4   0   8     1519.48     1563.80     28.34 o 
  -3   0   8      552.57      558.79      8.12 o 
  -2   0   8       10.89       23.27      1.22 o 
  -1   0   8       87.38       87.63      2.23 o 
   0   0   8      371.58      336.30      4.37 o 
   1   0   8      159.14      148.33      2.78 o 
   2   0   8      457.50      453.47      6.61 o 
   3   0   8        3.57        3.01      1.42 o 
   4   0   8      160.91      180.75      3.62 o 
   5   0   8       31.28       31.62      3.33 o 
   6   0   8        0.35       -0.40      1.67 o 
   7   0   8        1.82        1.31      2.45 o 
 -11   1   8       17.68       17.07      3.63 o 
 -10   1   8        0.00        2.20      1.51 o 
  -9   1   8       17.00       15.76      1.49 o 
  -8   1   8        8.03        6.64      1.01 o 
  -7   1   8       33.76       36.46      1.40 o 
  -6   1   8       60.38       58.21      1.77 o 
  -4   1   8       41.43       29.96      2.30 o 
  -3   1   8      120.62       99.46      1.79 o 
  -2   1   8      166.18      157.99      2.28 o 
  -1   1   8        4.60        5.12      0.56 o 
   0   1   8        6.87        4.54      0.50 o 
   1   1   8       47.20       37.37      1.08 o 
   2   1   8        5.57        5.92      1.14 o 
   3   1   8      128.55      121.13      2.21 o 
   4   1   8       71.70       72.75      1.64 o 
   5   1   8       19.95       16.88      1.68 o 
   6   1   8       33.44       34.91      2.34 o 
   7   1   8        1.92        2.31      1.87 o 
 -12   2   8       12.90       18.82      4.11 o 
 -11   2   8       14.51       19.46      3.90 o 
 -10   2   8       88.25       92.70      4.87 o 
  -9   2   8       41.71       42.68      4.11 o 
  -8   2   8      224.68      223.16      3.45 o 
  -7   2   8        8.05       10.20      1.03 o 
  -6   2   8       71.86       66.24      2.25 o 
  -4   2   8        9.53        9.34      0.73 o 
  -3   2   8      300.90      270.66      3.70 o 
  -2   2   8        1.67        2.60      0.40 o 
  -1   2   8      435.07      409.61      3.70 o 
   0   2   8       88.35       84.53      1.58 o 
   1   2   8        7.75        9.21      0.70 o 
   2   2   8        2.64        1.40      0.63 o 
   3   2   8       19.64       18.47      1.11 o 
   4   2   8        1.44       -0.51      0.69 o 
   5   2   8        8.43        8.31      1.39 o 
   6   2   8        0.15        2.19      1.89 o 
   7   2   8        6.38        8.28      3.18 o 
 -12   3   8        9.89       10.49      1.55 o 
 -11   3   8        2.72        5.13      2.76 o 
 -10   3   8        9.43       14.00      2.39 o 
  -9   3   8       49.75       48.78      2.91 o 
  -8   3   8       17.83       17.98      1.13 o 
  -7   3   8      145.20      141.30      2.77 o 
  -6   3   8       35.09       33.00      1.47 o 
  -4   3   8       63.41       56.30      1.85 o 
  -3   3   8       69.99       74.21      1.67 o 
  -2   3   8      513.48      470.84      3.76 o 
  -1   3   8      165.94      151.82      1.98 o 
   0   3   8       39.46       43.47      1.14 o 
   1   3   8      565.09      558.33      4.61 o 
   2   3   8       21.80       20.99      1.10 o 
   3   3   8      258.96      251.48      3.28 o 
   4   3   8        6.00        5.27      0.71 o 
   5   3   8       49.69       43.05      2.34 o 
   6   3   8        5.25        8.97      2.16 o 
   7   3   8        5.19        0.67      1.85 o 
 -12   4   8        0.27        0.99      1.18 o 
 -11   4   8        0.04        2.11      1.86 o 
 -10   4   8        8.38        6.82      2.86 o 
  -9   4   8        8.10        8.97      0.96 o 
  -8   4   8      110.06      106.14      2.40 o 
  -7   4   8       17.25       18.97      1.24 o 
  -6   4   8      376.21      359.97      5.25 o 
  -4   4   8       51.80       49.24      1.33 o 
  -3   4   8       70.64       64.38      2.31 o 
  -2   4   8       12.09        6.44      0.59 o 
  -1   4   8      382.77      370.72      3.06 o 
   0   4   8       51.79       53.40      1.33 o 
   1   4   8      745.49      716.67      5.94 o 
   2   4   8        9.55        8.95      0.98 o 
   3   4   8      216.11      208.42      2.98 o 
   4   4   8       16.14       13.64      0.93 o 
   5   4   8       27.03       22.84      1.86 o 
   6   4   8        4.07        0.69      2.18 o 
   7   4   8        0.01       -0.52      1.79 o 
 -12   5   8       13.40       13.67      2.00 o 
 -11   5   8        9.08        9.86      2.41 o 
 -10   5   8        8.42        9.12      1.29 o 
  -9   5   8      104.01      101.69      3.12 o 
  -8   5   8       17.49       19.47      1.34 o 
  -7   5   8      274.66      258.54      4.27 o 
  -6   5   8      463.07      472.56      6.73 o 
  -5   5   8       39.40       30.18      2.45 o 
  -4   5   8     1176.90     1210.42     15.01 o 
  -3   5   8      751.42      734.86     12.70 o 
  -2   5   8      391.53      414.03      3.76 o 
  -1   5   8     2126.72     2083.51     11.84 o 
   0   5   8       34.22       34.78      1.12 o 
   1   5   8      995.78      987.24      7.65 o 
   2   5   8        1.78        2.89      0.70 o 
   3   5   8      156.22      156.41      2.56 o 
   4   5   8        1.07        1.56      0.70 o 
   5   5   8        4.19        2.57      1.28 o 
   6   5   8        0.01       -1.53      1.53 o 
 -12   6   8        9.49        8.37      1.89 o 
 -11   6   8        5.47        7.37      2.35 o 
 -10   6   8       97.67       95.70      3.64 o 
  -9   6   8       17.97       19.93      3.39 o 
  -8   6   8      246.32      248.37      4.30 o 
  -7   6   8        0.02       -0.68      0.68 o 
  -6   6   8      171.22      153.26      3.22 o 
  -5   6   8      159.59      152.66      4.21 o 
  -4   6   8        2.01        0.44      0.36 o 
  -3   6   8      107.18      106.03      2.34 o 
  -2   6   8      352.52      353.34      3.93 o 
  -1   6   8       11.92       12.36      0.75 o 
   0   6   8      256.88      256.82      2.69 o 
   1   6   8        3.88        4.13      0.75 o 
   2   6   8        7.04        6.43      0.87 o 
   3   6   8        6.43        7.21      0.88 o 
   4   6   8        0.80       -0.53      0.53 o 
   5   6   8        5.35        4.58      1.29 o 
   6   6   8        0.30       -0.51      1.64 o 
 -12   7   8        0.52        0.73      1.07 o 
 -11   7   8       25.81       27.92      4.47 o 
 -10   7   8       26.48       28.46      2.22 o 
  -9   7   8       49.77       48.38      2.58 o 
  -8   7   8      169.59      165.59      6.81 o 
  -7   7   8        0.56        0.64      0.83 o 
  -6   7   8      174.74      171.04      3.59 o 
  -5   7   8      153.60      162.58      3.51 o 
  -4   7   8       62.49       51.68      1.20 o 
  -3   7   8     1135.82     1073.14     10.82 o 
  -2   7   8       11.45       18.87      1.01 o 
  -1   7   8     2407.31     2384.67     18.27 o 
   0   7   8      497.55      481.75      4.41 o 
   1   7   8      760.34      777.19      5.64 o 
   2   7   8      252.52      236.38      3.52 o 
   3   7   8       44.29       45.00      1.68 o 
   4   7   8        6.42        3.38      0.72 o 
   5   7   8        1.70        0.70      1.14 o 
   6   7   8        1.70        0.68      2.59 o 
 -12   8   8        0.80        1.17      1.19 o 
 -11   8   8        5.37        5.91      1.44 o 
 -10   8   8       22.06       25.37      3.43 o 
  -9   8   8       10.86       11.21      1.84 o 
  -8   8   8      188.98      185.84      7.78 o 
  -7   8   8      174.81      161.67      9.14 o 
  -6   8   8      572.91      541.91      7.64 o 
  -5   8   8      624.17      616.34      8.41 o 
  -4   8   8      308.07      303.31      3.48 o 
  -3   8   8      801.22      768.31      6.61 o 
  -2   8   8       35.44       39.46      1.21 o 
  -1   8   8       28.97       29.18      1.08 o 
   0   8   8       17.70       20.16      1.06 o 
   1   8   8      184.56      193.15      2.43 o 
   2   8   8      177.32      174.51      3.01 o 
   3   8   8      154.96      160.63      2.89 o 
   4   8   8       78.95       76.22      3.90 o 
   5   8   8       39.44       43.01      2.81 o 
   6   8   8        4.20        0.21      1.85 o 
 -12   9   8        3.22        2.76      1.31 o 
 -11   9   8        0.06        0.94      2.07 o 
 -10   9   8        3.18        2.21      1.65 o 
  -9   9   8        8.32        7.22      1.58 o 
  -8   9   8       12.40        9.73      1.66 o 
  -7   9   8       22.67       24.72      2.22 o 
  -6   9   8      370.86      345.14      7.24 o 
  -5   9   8       24.22       21.52      3.22 o 
  -4   9   8     1629.07     1528.91     14.10 o 
  -3   9   8       39.75       37.10      1.41 o 
  -2   9   8     1395.28     1378.99     10.83 o 
  -1   9   8       24.34       23.92      1.15 o 
   0   9   8      303.30      304.59      3.88 o 
   1   9   8      148.63      153.43      2.30 o 
   2   9   8       26.82       28.32      1.59 o 
   3   9   8       78.25       80.92      2.37 o 
   4   9   8        4.39        4.14      1.10 o 
   5   9   8       21.11       20.40      3.00 o 
   6   9   8        5.71        6.66      2.16 o 
 -11  10   8        1.87        2.77      1.29 o 
 -10  10   8        0.03       -0.80      1.28 o 
  -9  10   8        7.03        4.31      2.45 o 
  -8  10   8        2.09        3.48      1.38 o 
  -7  10   8      199.94      202.46      5.47 o 
  -6  10   8        5.18        7.57      1.54 o 
  -5  10   8      512.03      476.97      6.46 o 
  -4  10   8      107.27      100.13      2.09 o 
  -3  10   8     1096.55     1054.02     10.64 o 
  -2  10   8      811.01      769.78      6.87 o 
  -1  10   8      605.31      579.95      5.63 o 
   0  10   8      358.72      355.13      4.42 o 
   1  10   8        2.45        3.03      0.69 o 
   2  10   8       12.02       10.18      1.23 o 
   3  10   8       86.20       85.07      2.35 o 
   4  10   8        0.88        1.44      0.96 o 
   5  10   8       48.65       50.34      3.13 o 
   6  10   8        3.12        3.93      2.12 o 
 -11  11   8        0.13       -0.68      1.14 o 
 -10  11   8        1.61        2.29      3.29 o 
  -9  11   8       11.78       12.57      2.03 o 
  -8  11   8       12.76       13.63      2.00 o 
  -7  11   8       16.38       16.60      2.07 o 
  -6  11   8       62.40       71.23      3.30 o 
  -5  11   8       40.40       44.93      3.14 o 
  -4  11   8       12.10       12.88      0.96 o 
  -3  11   8       77.63       69.83      2.71 o 
  -2  11   8       58.23       58.47      1.61 o 
  -1  11   8       63.91       72.25      1.91 o 
   0  11   8      255.46      240.62      3.54 o 
   1  11   8      139.97      139.96      2.69 o 
   2  11   8       67.81       64.40      1.90 o 
   3  11   8       14.42       15.09      1.32 o 
   4  11   8        4.04        5.64      1.87 o 
   5  11   8        2.72        1.26      2.97 o 
 -11  12   8        0.96        0.42      1.50 o 
 -10  12   8        2.41        7.86      1.88 o 
  -9  12   8        3.81        3.58      1.63 o 
  -8  12   8        0.04       -0.45      1.34 o 
  -7  12   8       79.99       68.71      3.60 o 
  -6  12   8        3.43        5.61      1.52 o 
  -5  12   8      479.55      421.73      6.29 o 
  -4  12   8        0.81        1.25      0.63 o 
  -3  12   8      446.74      417.56      4.91 o 
  -2  12   8       36.07       39.63      1.46 o 
  -1  12   8       35.16       40.61      1.53 o 
   0  12   8        0.68        0.05      0.71 o 
   1  12   8        2.96        5.55      0.89 o 
   2  12   8       11.27       10.77      1.37 o 
   3  12   8        5.32        3.09      1.68 o 
   4  12   8       12.15       12.18      1.59 o 
   5  12   8       10.13       12.96      3.75 o 
 -11  13   8       13.59       12.68      2.01 o 
 -10  13   8        0.00       -0.18      1.24 o 
  -9  13   8       52.36       58.70      3.62 o 
  -8  13   8        3.66        3.31      3.00 o 
  -7  13   8       74.71       78.70      3.75 o 
  -6  13   8       45.79       49.31      5.27 o 
  -5  13   8       21.45       26.10      2.96 o 
  -4  13   8      131.77      139.44      3.24 o 
  -3  13   8      184.79      177.61      3.34 o 
  -2  13   8       22.13       26.12      1.39 o 
  -1  13   8      506.18      488.00      5.20 o 
   0  13   8       18.11       19.84      1.29 o 
   1  13   8      209.44      189.44      3.61 o 
   2  13   8        7.11        7.03      1.28 o 
   3  13   8       54.64       48.59      2.68 o 
   4  13   8        5.32        9.29      1.75 o 
   5  13   8        0.02       -1.00      2.86 o 
 -10  14   8        3.06        2.45      1.40 o 
  -9  14   8        0.41       -1.59      1.59 o 
  -8  14   8        0.00       -0.49      1.46 o 
  -7  14   8        4.10        2.99      1.57 o 
  -6  14   8        1.76        2.53      2.21 o 
  -5  14   8        2.48        2.20      0.95 o 
  -4  14   8       69.39       70.67      2.00 o 
  -3  14   8      118.64      115.99      3.06 o 
  -2  14   8       29.52       27.63      1.37 o 
  -1  14   8       62.55       59.90      1.82 o 
   0  14   8        7.21        6.84      0.96 o 
   1  14   8       21.95       20.81      1.51 o 
   2  14   8        3.30        2.99      1.22 o 
   3  14   8        1.94        2.34      1.39 o 
   4  14   8        4.17        1.41      1.70 o 
   5  14   8        2.40        5.10      3.32 o 
 -10  15   8        0.80       -0.56      1.26 o 
  -9  15   8       14.45        9.12      1.69 o 
  -8  15   8        1.28        2.44      1.70 o 
  -7  15   8       24.76       24.16      2.72 o 
  -6  15   8       16.67       19.18      2.46 o 
  -5  15   8       16.67       12.52      2.54 o 
  -4  15   8       59.30       63.55      2.53 o 
  -3  15   8      116.36      107.98      2.46 o 
  -2  15   8      147.36      144.01      2.86 o 
  -1  15   8      130.95      127.18      2.83 o 
   0  15   8        6.07        2.91      0.87 o 
   1  15   8       55.02       54.58      2.14 o 
   2  15   8       36.13       42.00      2.06 o 
   3  15   8        0.55       -0.21      2.16 o 
   4  15   8       16.45       13.62      2.41 o 
  -9  16   8        0.29        0.21      1.36 o 
  -8  16   8        9.18        5.43      4.14 o 
  -7  16   8       72.26       69.58      6.09 o 
  -6  16   8       14.84       13.46      2.24 o 
  -5  16   8      143.21      135.93      4.96 o 
  -4  16   8        6.25        5.46      0.94 o 
  -3  16   8       81.92       83.86      2.31 o 
  -2  16   8        3.76        5.50      1.01 o 
  -1  16   8        2.87        1.38      0.84 o 
   0  16   8       82.51       89.79      2.40 o 
   1  16   8       27.80       28.45      1.92 o 
   2  16   8       48.46       52.35      2.19 o 
   3  16   8       12.19       14.93      1.74 o 
   4  16   8        7.22        7.29      2.17 o 
  -9  17   8       19.10       18.74      2.61 o 
  -8  17   8        0.91        0.34      1.36 o 
  -7  17   8        4.54        3.94      1.82 o 
  -6  17   8        0.66       -1.45      1.45 o 
  -5  17   8        1.22        1.68      1.09 o 
  -4  17   8        5.93        3.91      0.86 o 
  -3  17   8        9.92        7.48      1.04 o 
  -2  17   8        2.27        0.40      0.81 o 
  -1  17   8        2.20        1.48      0.86 o 
   0  17   8        3.25        2.71      0.96 o 
   1  17   8       10.73       13.14      1.44 o 
   2  17   8        0.79        0.97      1.03 o 
   3  17   8       10.24       10.49      1.60 o 
  -8  18   8        8.02        8.32      1.64 o 
  -7  18   8        4.27        3.35      1.55 o 
  -6  18   8        3.51        1.28      1.73 o 
  -5  18   8       29.67       29.52      2.09 o 
  -4  18   8        1.96        0.67      0.80 o 
  -3  18   8       53.12       56.19      3.28 o 
  -2  18   8       59.25       62.40      2.11 o 
  -1  18   8       32.29       36.85      1.86 o 
   0  18   8       57.43       57.52      2.21 o 
   1  18   8       12.59       16.56      2.06 o 
   2  18   8        4.47        3.12      1.15 o 
   3  18   8        0.75        0.70      1.41 o 
  -8  19   8        2.66        3.50      2.07 o 
  -7  19   8       29.23       33.22      2.44 o 
  -6  19   8       12.03       11.96      1.74 o 
  -5  19   8       25.53       27.11      1.90 o 
  -4  19   8       28.10       32.47      2.14 o 
  -3  19   8        6.04        7.19      1.10 o 
  -2  19   8       16.90       17.82      1.47 o 
  -1  19   8        1.98        2.18      1.02 o 
   0  19   8        0.04       -0.09      0.96 o 
   1  19   8        0.24       -1.02      1.02 o 
   2  19   8        3.67        3.65      1.17 o 
  -7  20   8        5.02        6.80      1.78 o 
  -6  20   8       13.37       14.17      2.12 o 
  -5  20   8       12.85       14.36      1.59 o 
  -4  20   8       13.09       15.36      1.38 o 
  -3  20   8       12.12       10.44      1.26 o 
  -2  20   8        0.50       -0.65      0.95 o 
  -1  20   8        4.32        2.34      1.04 o 
   0  20   8        0.33       -0.91      0.91 o 
   1  20   8        0.00       -0.99      0.99 o 
  -6  21   8       41.90       40.46      5.98 o 
  -5  21   8        8.66        9.96      1.56 o 
  -4  21   8       78.37       85.99      2.53 o 
  -3  21   8        6.89        8.38      1.25 o 
  -2  21   8       39.15       38.99      2.21 o 
  -1  21   8        6.68        6.75      1.26 o 
   0  21   8        0.39       -0.73      1.08 o 
  -5  22   8       36.35       41.98      3.72 o 
  -4  22   8        3.34        2.14      4.00 o 
  -3  22   8       27.25       32.62      2.07 o 
  -2  22   8       30.53       34.33      2.42 o 
  -1  22   8        4.79        7.73      1.44 o 
 -11   1   9        7.50       16.71      3.59 o 
 -10   1   9       26.68       26.24      2.02 o 
  -9   1   9        7.52        7.32      1.50 o 
  -8   1   9       45.67       49.16      2.06 o 
  -7   1   9      201.24      193.79      3.47 o 
  -6   1   9       88.13       95.35      2.38 o 
  -5   1   9      269.84      264.59      8.74 o 
  -4   1   9       10.01        8.65      0.60 o 
  -3   1   9      206.75      195.60      3.68 o 
  -2   1   9      464.51      447.51      4.68 o 
  -1   1   9      230.43      220.32      2.80 o 
   0   1   9      248.17      238.30      2.79 o 
   1   1   9       64.18       62.47      1.41 o 
   2   1   9      164.06      158.54      2.60 o 
   3   1   9        9.74        9.08      0.93 o 
   4   1   9       59.95       63.78      1.59 o 
   5   1   9        1.29        1.17      1.20 o 
   6   1   9        2.07        0.15      1.72 o 
 -11   2   9        8.51        5.97      2.88 o 
 -10   2   9        0.12        0.55      0.98 o 
  -9   2   9       30.12       31.42      1.90 o 
  -8   2   9        5.45        5.77      1.04 o 
  -7   2   9        1.52        1.02      1.54 o 
  -6   2   9       44.88       45.41      1.74 o 
  -5   2   9       70.79       67.86      2.71 o 
  -4   2   9      397.95      384.82      4.20 o 
  -3   2   9       10.09        7.74      0.86 o 
  -2   2   9       63.82       54.56      1.25 o 
  -1   2   9       75.62       67.44      1.55 o 
   0   2   9        6.62        4.37      0.63 o 
   1   2   9       38.20       32.37      1.20 o 
   2   2   9       43.14       41.10      1.58 o 
   3   2   9       13.42       11.17      0.99 o 
   4   2   9        0.06       -0.31      0.65 o 
   5   2   9        2.02        2.20      1.24 o 
   6   2   9        6.23        2.26      3.08 o 
 -12   3   9        6.93        7.85      3.25 o 
 -11   3   9        0.16        1.21      2.44 o 
 -10   3   9        1.02        0.75      1.44 o 
  -9   3   9        0.09        0.05      0.73 o 
  -8   3   9       69.98       65.32      2.35 o 
  -7   3   9      128.48      133.91      2.93 o 
  -6   3   9      128.44      125.07      2.83 o 
  -5   3   9     1168.68     1160.46     28.53 o 
  -4   3   9       71.40       83.90      1.96 o 
  -3   3   9     1959.52     1981.72     18.12 o 
  -2   3   9        0.28        0.95      0.47 o 
  -1   3   9     1073.95     1063.87      8.01 o 
   0   3   9      306.57      295.20      3.45 o 
   1   3   9      118.96      120.45      1.93 o 
   2   3   9       94.49       94.38      2.04 o 
   3   3   9        0.03       -0.34      0.69 o 
   4   3   9        2.51        1.69      0.68 o 
   5   3   9        2.42        2.81      1.28 o 
   6   3   9        5.28        2.46      2.38 o 
 -12   4   9       55.14       57.31      6.40 o 
 -11   4   9        6.84        9.32      2.43 o 
 -10   4   9      202.41      199.62      3.63 o 
  -9   4   9      114.74      117.69      4.73 o 
  -8   4   9      167.34      154.85      3.19 o 
  -7   4   9      356.52      338.47      5.25 o 
  -6   4   9       33.05       35.56      2.30 o 
  -5   4   9      144.15      129.28      3.28 o 
  -4   4   9      644.78      627.95      6.74 o 
  -3   4   9       48.53       45.21      1.69 o 
  -2   4   9      715.65      674.09      5.54 o 
  -1   4   9       95.77       84.17      1.53 o 
   0   4   9       72.77       66.98      1.64 o 
   1   4   9      367.89      368.24      3.85 o 
   2   4   9       97.15       97.51      2.09 o 
   3   4   9       76.73       78.86      1.95 o 
   4   4   9       88.95       96.59      3.17 o 
   5   4   9       11.87       12.20      1.63 o 
   6   4   9       12.43        8.94      2.34 o 
 -11   5   9        0.53        1.34      1.07 o 
 -10   5   9       80.25       75.08      2.96 o 
  -9   5   9       21.83       23.14      2.63 o 
  -8   5   9      457.12      452.67      6.52 o 
  -7   5   9       35.50       36.10      1.82 o 
  -6   5   9      589.06      553.33      7.57 o 
  -5   5   9      309.31      322.31      6.32 o 
  -4   5   9        5.99        5.68      0.59 o 
  -3   5   9      289.81      298.38      4.29 o 
  -2   5   9      323.13      294.99      3.13 o 
  -1   5   9      116.67       97.05      1.57 o 
   0   5   9      413.81      385.59      5.55 o 
   1   5   9       55.68       52.99      1.51 o 
   2   5   9      126.25      114.68      2.44 o 
   3   5   9        7.68        5.95      0.88 o 
   4   5   9        5.47        3.28      0.69 o 
   5   5   9        8.26        6.53      1.46 o 
   6   5   9        0.00       -1.68      1.70 o 
 -11   6   9       94.26       99.06     10.63 o 
 -10   6   9       36.05       37.17      2.37 o 
  -9   6   9      258.31      269.46      8.36 o 
  -8   6   9      265.89      259.67      8.06 o 
  -7   6   9      327.09      335.05      5.45 o 
  -6   6   9      866.16      864.95     10.78 o 
  -5   6   9       58.93       63.95      2.69 o 
  -4   6   9      675.44      658.48      6.22 o 
  -3   6   9     1053.25     1052.61     10.70 o 
  -2   6   9       35.65       43.69      1.29 o 
  -1   6   9     1644.23     1647.43     11.68 o 
   0   6   9       13.29       12.27      0.92 o 
   1   6   9      352.78      347.19      4.02 o 
   2   6   9       11.38        9.08      1.03 o 
   3   6   9       73.54       78.24      2.75 o 
   4   6   9        0.13       -0.18      0.59 o 
   5   6   9        0.21        1.05      1.20 o 
   6   6   9        0.56        4.26      2.12 o 
 -12   7   9        2.74        3.93      1.59 o 
 -11   7   9        1.04        0.52      2.18 o 
 -10   7   9        0.89        0.48      1.22 o 
  -9   7   9       20.58       20.63      2.02 o 
  -8   7   9        1.02        0.00      0.91 o 
  -7   7   9      198.92      191.50      3.97 o 
  -6   7   9      166.26      163.28      3.67 o 
  -5   7   9     1069.71     1061.04     10.37 o 
  -4   7   9      340.32      329.28      3.81 o 
  -3   7   9     1618.73     1586.62     12.15 o 
  -2   7   9       16.85       14.81      0.89 o 
  -1   7   9      319.67      320.48      3.40 o 
   0   7   9        0.66        0.07      0.57 o 
   1   7   9       12.30       13.38      0.85 o 
   2   7   9       12.21       11.16      1.15 o 
   3   7   9        2.29        2.39      0.84 o 
   4   7   9        5.45        6.15      1.56 o 
   5   7   9        9.04       12.47      1.94 o 
   6   7   9        0.46       -0.90      1.76 o 
 -12   8   9        0.14        0.65      1.10 o 
 -11   8   9       14.05       17.96      2.07 o 
 -10   8   9        0.80        1.90      3.10 o 
  -9   8   9       53.33       57.38      3.04 o 
  -8   8   9        0.00        1.44      1.20 o 
  -7   8   9       30.70       32.26      2.15 o 
  -6   8   9        4.24        3.55      1.03 o 
  -5   8   9       46.33       53.31      1.60 o 
  -4   8   9      210.55      214.77      2.96 o 
  -3   8   9      294.13      299.52      3.85 o 
  -2   8   9       12.22       14.89      0.93 o 
  -1   8   9      161.79      166.93      2.50 o 
   0   8   9       46.96       38.94      1.53 o 
   1   8   9       47.13       44.87      1.83 o 
   2   8   9        2.38        0.40      0.84 o 
   3   8   9        1.63        1.84      0.90 o 
   4   8   9        2.33        1.92      0.96 o 
   5   8   9        0.32       -0.83      3.02 o 
 -12   9   9        0.89       -0.42      1.18 o 
 -11   9   9        5.65        6.56      1.70 o 
 -10   9   9        1.38        0.80      1.37 o 
  -9   9   9       21.05       17.02      3.35 o 
  -8   9   9        1.33        1.54      1.20 o 
  -7   9   9      486.39      455.65      8.92 o 
  -6   9   9        4.18        6.67      1.54 o 
  -5   9   9     1540.18     1558.71     18.14 o 
  -4   9   9       33.05       35.93      1.34 o 
  -3   9   9     1107.99     1138.17      9.36 o 
  -2   9   9      255.36      246.72      3.22 o 
  -1   9   9      130.19      135.13      2.53 o 
   0   9   9        0.45        0.59      0.69 o 
   1   9   9        6.73        6.81      0.82 o 
   2   9   9       31.98       33.14      2.03 o 
   3   9   9       32.74       36.73      1.87 o 
   4   9   9        6.26        6.80      1.32 o 
   5   9   9       11.41       11.89      3.61 o 
 -11  10   9        7.36        8.43      1.87 o 
 -10  10   9        0.44       -0.19      1.29 o 
  -9  10   9       76.26       76.33      3.52 o 
  -8  10   9        0.01       -0.79      1.12 o 
  -7  10   9      218.94      229.85      6.01 o 
  -6  10   9       26.41       30.47      2.59 o 
  -5  10   9      158.52      162.20      3.35 o 
  -4  10   9      211.79      221.69      3.42 o 
  -3  10   9        8.15       11.20      0.94 o 
  -2  10   9       77.54       81.27      1.84 o 
  -1  10   9       23.83       20.92      1.24 o 
   0  10   9        1.10        0.64      0.71 o 
   1  10   9       31.33       32.65      1.55 o 
   2  10   9        4.37        6.46      1.28 o 
   3  10   9        4.79        4.31      1.01 o 
   4  10   9        0.15       -0.77      1.34 o 
   5  10   9        1.00       -0.33      2.63 o 
 -11  11   9        0.01       -0.05      1.53 o 
 -10  11   9       11.52       14.37      2.15 o 
  -9  11   9       14.57       13.01      3.83 o 
  -8  11   9       41.86       49.19      3.06 o 
  -7  11   9       74.05       70.90      3.53 o 
  -6  11   9       38.81       39.92      2.98 o 
  -5  11   9      212.02      211.10      4.03 o 
  -4  11   9        0.00       -0.32      0.60 o 
  -3  11   9      154.51      160.51      3.36 o 
  -2  11   9       81.72       85.50      1.95 o 
  -1  11   9       10.26        9.64      1.09 o 
   0  11   9      149.35      152.23      2.85 o 
   1  11   9        2.76        2.87      0.83 o 
   2  11   9       74.27       86.30      4.37 o 
   3  11   9        0.73        1.61      1.03 o 
   4  11   9       14.43       14.97      1.97 o 
   5  11   9        6.36       12.50      3.79 o 
 -11  12   9       14.63       12.48      1.78 o 
 -10  12   9        0.72       -0.92      1.44 o 
  -9  12   9       59.54       57.60      3.55 o 
  -8  12   9       15.63       18.07      2.23 o 
  -7  12   9      142.85      143.12      4.99 o 
  -6  12   9       90.65       89.03      6.45 o 
  -5  12   9      128.65      126.74      3.16 o 
  -4  12   9       55.01       53.35      2.71 o 
  -3  12   9        0.03       -0.14      0.64 o 
  -2  12   9       53.84       51.27      1.61 o 
  -1  12   9        4.96        6.33      1.00 o 
   0  12   9       14.36       14.23      1.18 o 
   1  12   9        1.88        1.70      0.90 o 
   2  12   9        5.47        6.56      2.67 o 
   3  12   9       13.91       14.56      1.69 o 
   4  12   9        8.71        9.43      2.05 o 
 -11  13   9        1.66        2.73      1.59 o 
 -10  13   9        5.02        2.34      1.74 o 
  -9  13   9       14.89       18.58      2.40 o 
  -8  13   9        1.46        0.77      1.71 o 
  -7  13   9       67.92       67.92      3.83 o 
  -6  13   9       31.92       30.48      2.83 o 
  -5  13   9       51.54       50.02      4.22 o 
  -4  13   9       48.91       48.71      1.76 o 
  -3  13   9       14.14       11.28      1.05 o 
  -2  13   9        0.33        0.11      0.74 o 
  -1  13   9        0.03        0.27      0.73 o 
   0  13   9        6.61        6.89      0.98 o 
   1  13   9       41.34       41.60      2.01 o 
   2  13   9        7.95        8.82      1.61 o 
   3  13   9       35.84       37.54      2.98 o 
   4  13   9        5.14        5.18      1.88 o 
 -10  14   9        0.09        1.30      1.76 o 
  -9  14   9       71.95       73.19      4.13 o 
  -8  14   9        1.14        1.60      1.62 o 
  -7  14   9      114.22      104.60      4.50 o 
  -6  14   9        0.33       -0.09      2.10 o 
  -5  14   9       36.90       38.23      2.09 o 
  -4  14   9       47.22       53.89      1.87 o 
  -3  14   9       30.27       30.96      2.22 o 
  -2  14   9       61.94       66.01      1.98 o 
  -1  14   9      139.77      141.47      2.89 o 
   0  14   9        1.61        1.54      0.82 o 
   1  14   9       74.19       77.45      2.49 o 
   2  14   9        7.28        6.05      2.77 o 
   3  14   9        7.90        8.66      1.53 o 
   4  14   9       15.39       16.93      2.48 o 
 -10  15   9        0.95        1.85      1.58 o 
  -9  15   9        4.75        3.90      1.86 o 
  -8  15   9        2.21        3.27      1.81 o 
  -7  15   9        0.04       -0.16      1.43 o 
  -6  15   9        2.58        2.68      1.64 o 
  -5  15   9       42.08       43.48      2.31 o 
  -4  15   9        7.67        9.63      1.07 o 
  -3  15   9       65.98       66.44      2.03 o 
  -2  15   9        0.89        0.72      0.76 o 
  -1  15   9        0.43        0.11      0.81 o 
   0  15   9        4.77        5.68      1.31 o 
   1  15   9        7.35        7.30      1.57 o 
   2  15   9        7.36        7.50      2.92 o 
   3  15   9        7.77        7.43      1.87 o 
  -9  16   9        4.98        3.83      3.99 o 
  -8  16   9        9.11        8.48      2.15 o 
  -7  16   9        3.94        2.35      1.75 o 
  -6  16   9        0.30        0.78      1.97 o 
  -5  16   9        7.44        4.95      1.28 o 
  -4  16   9       25.18       22.75      1.49 o 
  -3  16   9        1.66        0.17      0.79 o 
  -2  16   9       12.25       12.99      1.23 o 
  -1  16   9       11.84       10.81      1.19 o 
   0  16   9        1.48        2.26      0.95 o 
   1  16   9       29.39       27.06      1.93 o 
   2  16   9       24.66       27.52      2.38 o 
   3  16   9        0.24       -1.47      2.33 o 
  -9  17   9        2.21        2.73      1.75 o 
  -8  17   9       16.88       19.23      2.86 o 
  -7  17   9       15.74       10.13      2.34 o 
  -6  17   9       28.00       30.57      3.20 o 
  -5  17   9       65.31       52.93      2.63 o 
  -4  17   9        1.99        0.22      0.78 o 
  -3  17   9       65.05       56.40      2.04 o 
  -2  17   9       17.11       17.70      1.53 o 
  -1  17   9       51.60       48.16      2.11 o 
   0  17   9       65.79       74.98      3.49 o 
   1  17   9        0.34        2.18      1.68 o 
   2  17   9       26.80       28.17      2.08 o 
  -8  18   9        0.21       -0.21      1.41 o 
  -7  18   9        7.36        8.56      2.37 o 
  -6  18   9        2.02        3.77      3.09 o 
  -5  18   9        2.81        2.69      1.13 o 
  -4  18   9        0.00       -0.76      0.76 o 
  -3  18   9        0.02       -0.79      0.80 o 
  -2  18   9       11.86       17.84      3.89 o 
  -1  18   9        3.24        1.39      0.98 o 
   0  18   9       23.17       26.27      2.41 o 
   1  18   9        5.96        8.73      1.44 o 
   2  18   9        5.21        3.99      1.35 o 
  -8  19   9       21.43       25.78      2.50 o 
  -7  19   9       31.00       32.05      3.62 o 
  -6  19   9       43.85       42.96      3.08 o 
  -5  19   9       19.27       16.21      1.64 o 
  -4  19   9        1.30       -0.70      1.34 o 
  -3  19   9       12.05        9.35      1.22 o 
  -2  19   9       67.93       70.79      2.59 o 
  -1  19   9        2.90        1.59      1.04 o 
   0  19   9       46.55       46.10      2.19 o 
   1  19   9        0.92        0.68      1.17 o 
  -7  20   9        3.11        4.76      3.04 o 
  -6  20   9       35.19       37.85      3.20 o 
  -5  20   9        0.51        0.05      1.14 o 
  -4  20   9      114.67      119.24      3.62 o 
  -3  20   9        4.98        4.20      1.11 o 
  -2  20   9       27.52       26.76      1.98 o 
  -1  20   9        2.63        3.93      1.19 o 
   0  20   9        2.31        2.93      1.11 o 
  -6  21   9        0.06        2.70      3.13 o 
  -5  21   9       60.71       66.34      5.26 o 
  -4  21   9        0.27        1.12      1.14 o 
  -3  21   9       24.67       26.40      1.98 o 
  -2  21   9        2.53        3.85      1.43 o 
  -1  21   9        3.41       -0.24      1.18 o 
  -3  22   9        8.24        8.29      2.04 o 
 -11   0  10        9.81       14.52      1.72 o 
 -10   0  10       41.95       37.54      2.53 o 
  -9   0  10       12.86       12.41      1.74 o 
  -8   0  10      318.84      295.58      7.58 o 
  -7   0  10      109.71      103.34      4.20 o 
  -6   0  10      438.13      396.86      9.81 o 
  -5   0  10      318.05      313.38      8.54 o 
  -4   0  10       13.44        9.59      1.07 o 
  -3   0  10     1079.87     1058.36     21.73 o 
  -2   0  10       41.36       38.69      2.35 o 
  -1   0  10      118.07      144.17      5.35 o 
   0   0  10        0.52       -0.79      0.79 o 
   1   0  10       13.71       13.36      1.42 o 
   2   0  10        0.07       -0.13      0.96 o 
   3   0  10        8.83        7.67      1.33 o 
   4   0  10        0.01        0.15      0.93 o 
   5   0  10       20.64       26.12      4.43 o 
 -11   1  10        0.00        0.80      1.18 o 
 -10   1  10       35.78       35.17      1.75 o 
  -9   1  10        3.78        2.83      0.91 o 
  -8   1  10        0.60       -0.60      0.84 o 
  -7   1  10        0.27        0.42      0.84 o 
  -6   1  10       72.22       64.15      4.61 o 
  -5   1  10       27.17       23.85      1.82 o 
  -4   1  10      171.25      169.44      2.58 o 
  -3   1  10        8.23        7.53      1.36 o 
  -2   1  10       18.66       22.14      1.49 o 
  -1   1  10      149.75      149.28      2.82 o 
   0   1  10        1.05       -0.57      0.57 o 
   1   1  10        3.37        4.61      0.76 o 
   2   1  10        5.66        5.64      0.90 o 
   3   1  10        0.84        1.61      0.77 o 
   4   1  10        1.00        1.51      0.68 o 
   5   1  10        0.56        0.48      1.78 o 
 -11   2  10        4.06        2.58      0.89 o 
 -10   2  10        0.06       -0.84      0.84 o 
  -9   2  10       19.22       18.01      1.35 o 
  -8   2  10      122.07      117.50      2.82 o 
  -7   2  10       55.58       51.50      2.71 o 
  -6   2  10      248.96      230.86      4.26 o 
  -5   2  10        9.66        8.78      1.09 o 
  -4   2  10       27.40       22.06      1.86 o 
  -3   2  10       34.74       26.73      1.74 o 
  -2   2  10       15.20       14.39      1.06 o 
  -1   2  10        4.17        2.47      1.05 o 
   0   2  10      282.25      274.58      3.74 o 
   1   2  10        6.63        7.42      0.85 o 
   2   2  10      203.63      198.13      3.47 o 
   3   2  10        9.97       10.54      1.01 o 
   4   2  10       12.66       10.93      0.89 o 
   5   2  10        0.44        0.17      1.75 o 
 -11   3  10       13.42       14.07      1.32 o 
 -10   3  10      121.06      115.92      2.77 o 
  -9   3  10       12.47       12.94      1.25 o 
  -8   3  10       49.33       49.53      2.11 o 
  -7   3  10        4.09        4.01      0.91 o 
  -6   3  10      303.32      283.73      4.88 o 
  -5   3  10       34.45       34.95      1.85 o 
  -4   3  10      658.77      601.89      6.27 o 
  -3   3  10       28.56       27.08      1.22 o 
  -2   3  10      313.38      268.33      4.41 o 
  -1   3  10       56.94       53.58      1.81 o 
   0   3  10      214.16      202.46      3.15 o 
   1   3  10       13.97       13.85      1.11 o 
   2   3  10        0.36       -0.16      0.75 o 
   3   3  10        0.43        1.38      0.75 o 
   4   3  10        8.37        9.41      0.85 o 
   5   3  10        0.13       -1.57      1.57 o 
 -12   4  10        0.73        6.40      3.19 o 
 -11   4  10       20.73       19.31      3.57 o 
 -10   4  10       28.21       28.74      1.69 o 
  -9   4  10       24.58       25.82      1.64 o 
  -8   4  10      220.16      210.08      4.07 o 
  -7   4  10        3.23        1.54      0.84 o 
  -6   4  10      150.85      129.53      3.17 o 
  -5   4  10       49.39       48.36      2.03 o 
  -4   4  10        2.33        2.04      0.54 o 
  -3   4  10       95.84       99.46      2.06 o 
  -2   4  10       42.57       47.51      1.73 o 
  -1   4  10       99.21      103.78      2.03 o 
   0   4  10       49.95       52.46      2.18 o 
   1   4  10       56.30       58.07      1.81 o 
   2   4  10        2.67        2.16      0.88 o 
   3   4  10        0.00       -0.91      0.91 o 
   4   4  10        1.57        2.01      0.92 o 
   5   4  10        7.98        8.93      2.30 o 
 -12   5  10        1.60        1.58      1.24 o 
 -11   5  10        7.79        6.09      1.47 o 
 -10   5  10        2.21        2.59      1.00 o 
  -9   5  10       15.30       15.43      1.44 o 
  -8   5  10        1.87        2.15      0.96 o 
  -7   5  10       28.97       27.44      1.75 o 
  -6   5  10      157.60      172.28      6.26 o 
  -5   5  10       77.79       83.49      1.64 o 
  -4   5  10     1288.03     1284.63     10.98 o 
  -3   5  10      114.26      111.67      2.20 o 
  -2   5  10     1773.25     1710.27     12.97 o 
  -1   5  10       79.09       73.57      1.73 o 
   0   5  10      403.04      368.83      4.56 o 
   1   5  10       11.19        8.02      0.94 o 
   2   5  10        1.91        0.13      0.80 o 
   3   5  10        0.02       -0.79      0.79 o 
   4   5  10       21.62       23.59      1.61 o 
   5   5  10        0.54        0.64      1.80 o 
 -12   6  10        1.18       -0.21      1.25 o 
 -11   6  10        1.60        1.34      1.34 o 
 -10   6  10        0.87        1.22      1.71 o 
  -9   6  10        0.64        0.09      0.91 o 
  -8   6  10       61.15       62.00      2.42 o 
  -7   6  10       60.44       61.74      2.36 o 
  -6   6  10      224.24      216.74      4.38 o 
  -5   6  10      271.88      257.33      4.85 o 
  -4   6  10       61.22       50.51      1.71 o 
  -3   6  10       93.43       88.53      2.00 o 
  -2   6  10        7.29        9.83      0.82 o 
  -1   6  10       16.73       18.29      1.12 o 
   0   6  10      131.30      122.36      2.25 o 
   1   6  10        0.83        1.10      0.71 o 
   2   6  10      124.56      125.02      3.26 o 
   3   6  10        1.07        1.16      0.88 o 
   4   6  10       13.37       12.61      1.49 o 
   5   6  10        0.10       -2.53      2.53 o 
 -12   7  10        0.98       -0.43      1.30 o 
 -11   7  10       12.86       13.27      3.88 o 
 -10   7  10       16.27       15.02      1.93 o 
  -9   7  10      196.84      208.85      7.96 o 
  -8   7  10       73.54       72.35      2.56 o 
  -7   7  10      524.69      532.32     12.16 o 
  -6   7  10       46.74       47.75      2.67 o 
  -5   7  10      196.63      196.12      3.88 o 
  -4   7  10       96.63      102.45      2.16 o 
  -3   7  10        0.01       -0.48      0.48 o 
  -2   7  10      102.53      108.48      1.94 o 
  -1   7  10       22.23       22.47      1.22 o 
   0   7  10        0.39       -0.53      0.57 o 
   1   7  10       61.03       67.54      2.00 o 
   2   7  10        0.61        0.57      1.03 o 
   3   7  10       21.81       25.14      1.89 o 
   4   7  10        0.47       -0.41      1.06 o 
   5   7  10        0.01        0.30      2.66 o 
 -12   8  10        4.45        5.07      3.66 o 
 -11   8  10       65.76       65.08      4.47 o 
 -10   8  10       21.75       28.04      4.31 o 
  -9   8  10      123.63      125.75      4.37 o 
  -8   8  10       12.72       15.12      2.34 o 
  -7   8  10       50.33       48.51      3.10 o 
  -6   8  10        2.67        2.59      1.04 o 
  -5   8  10        2.77        3.05      0.72 o 
  -4   8  10        0.01        0.65      0.63 o 
  -3   8  10       25.90       23.42      1.14 o 
  -2   8  10      206.86      206.67      2.95 o 
  -1   8  10       13.96       16.01      1.55 o 
   0   8  10      290.74      294.01      4.18 o 
   1   8  10        0.95        0.36      0.68 o 
   2   8  10       73.42       75.87      2.61 o 
   3   8  10        8.43       11.88      1.35 o 
   4   8  10       13.37       15.11      1.63 o 
   5   8  10        9.97        8.36      3.39 o 
 -12   9  10        2.62        3.58      1.56 o 
 -11   9  10        8.70        6.39      1.79 o 
 -10   9  10       18.51       16.12      2.83 o 
  -9   9  10        1.15        0.89      1.36 o 
  -8   9  10       16.87       14.66      2.07 o 
  -7   9  10       17.47       16.81      2.10 o 
  -6   9  10        7.13        9.28      1.35 o 
  -5   9  10      241.96      225.91      3.67 o 
  -4   9  10       39.93       44.89      1.98 o 
  -3   9  10      219.92      207.76      5.49 o 
  -2   9  10       36.58       38.66      1.89 o 
  -1   9  10       12.84       10.86      1.12 o 
   0   9  10       21.80       21.24      1.51 o 
   1   9  10        0.29        1.65      0.81 o 
   2   9  10        0.88        0.63      1.00 o 
   3   9  10        8.68        9.10      1.32 o 
   4   9  10        0.18        1.14      1.54 o 
 -11  10  10        5.68        8.83      1.91 o 
 -10  10  10        0.67       -0.20      1.45 o 
  -9  10  10        3.53        2.95      1.54 o 
  -8  10  10       34.66       35.57      2.90 o 
  -7  10  10      258.06      258.51      7.13 o 
  -6  10  10       42.88       43.75      3.16 o 
  -5  10  10      563.58      544.23      7.61 o 
  -4  10  10        0.40       -0.12      0.62 o 
  -3  10  10       56.29       58.85      1.80 o 
  -2  10  10       74.16       69.38      1.78 o 
  -1  10  10        0.21       -0.26      0.97 o 
   0  10  10      157.71      163.70      3.37 o 
   1  10  10        8.89        9.27      1.41 o 
   2  10  10       48.82       52.17      2.86 o 
   3  10  10       30.30       29.18      1.86 o 
   4  10  10        3.67        3.49      1.66 o 
 -11  11  10        5.95        4.32      1.85 o 
 -10  11  10        0.41        2.43      1.58 o 
  -9  11  10       64.16       59.99      5.49 o 
  -8  11  10        2.41        0.87      1.36 o 
  -7  11  10      134.90      128.59      4.74 o 
  -6  11  10       31.60       29.86      2.79 o 
  -5  11  10        5.24        7.16      1.74 o 
  -4  11  10       46.01       42.23      1.68 o 
  -3  11  10       85.09       81.86      2.07 o 
  -2  11  10       43.93       48.01      1.72 o 
  -1  11  10       11.22        9.36      1.15 o 
   0  11  10        1.58        3.74      0.91 o 
   1  11  10       19.51       20.02      1.75 o 
   2  11  10        8.60       10.20      1.83 o 
   3  11  10        1.20        1.47      1.19 o 
   4  11  10        1.24        1.53      1.61 o 
 -11  12  10        2.41        0.14      1.99 o 
 -10  12  10        0.08        1.38      3.02 o 
  -9  12  10       25.00       21.82      2.56 o 
  -8  12  10        5.42        7.91      2.22 o 
  -7  12  10       14.50       14.32      2.22 o 
  -6  12  10       39.06       40.03      3.64 o 
  -5  12  10        9.97       12.71      1.35 o 
  -4  12  10       23.45       20.28      1.33 o 
  -3  12  10       50.15       53.96      2.12 o 
  -2  12  10       28.10       31.13      1.65 o 
  -1  12  10        3.23        2.49      0.87 o 
   0  12  10       50.90       57.19      1.97 o 
   1  12  10        2.80        3.17      1.19 o 
   2  12  10       39.03       42.83      4.68 o 
   3  12  10        2.10        0.73      1.21 o 
   4  12  10       17.95       19.53      2.44 o 
 -11  13  10       26.74       24.80      3.48 o 
 -10  13  10        6.29        6.96      2.08 o 
  -9  13  10       94.71       96.87      4.45 o 
  -8  13  10       11.02        8.77      1.98 o 
  -7  13  10      115.15      107.61      4.63 o 
  -6  13  10       14.80       16.66      2.41 o 
  -5  13  10       34.35       31.25      1.96 o 
  -4  13  10       26.95       26.76      1.51 o 
  -3  13  10       37.52       43.33      1.77 o 
  -2  13  10       57.62       55.69      2.05 o 
  -1  13  10      138.45      161.53      3.11 o 
   0  13  10        0.05       -0.77      0.77 o 
   1  13  10       87.17      100.02      3.24 o 
   2  13  10        0.00       -0.45      1.21 o 
   3  13  10       38.93       44.51      2.49 o 
 -10  14  10        0.10       -1.57      1.57 o 
  -9  14  10        1.71        0.93      1.69 o 
  -8  14  10        0.59       -1.54      1.75 o 
  -7  14  10        1.46        0.28      1.52 o 
  -6  14  10        8.16       11.67      2.21 o 
  -5  14  10       23.98       23.98      2.43 o 
  -4  14  10       72.85       75.76      2.29 o 
  -3  14  10        4.29        4.00      1.03 o 
  -2  14  10        6.82        7.72      1.13 o 
  -1  14  10        6.08        3.71      0.99 o 
   0  14  10        7.12        7.44      1.13 o 
   1  14  10        0.13       -1.03      1.17 o 
   2  14  10       10.76        9.85      1.77 o 
   3  14  10        0.33        1.98      1.25 o 
 -10  15  10        1.79        4.95      2.60 o 
  -9  15  10       18.98       18.42      2.69 o 
  -8  15  10        1.09       -1.48      1.48 o 
  -7  15  10       33.62       30.87      3.18 o 
  -6  15  10       70.62       78.40      4.42 o 
  -5  15  10       27.96       26.84      2.96 o 
  -4  15  10       86.74       89.01      3.44 o 
  -3  15  10       11.12        8.71      1.21 o 
  -2  15  10       54.11       55.97      2.95 o 
  -1  15  10       12.93       12.14      1.33 o 
   0  15  10       30.94       33.53      2.58 o 
   1  15  10       44.49       45.39      2.26 o 
   2  15  10        0.43       -0.31      1.35 o 
   3  15  10        6.19        3.48      1.32 o 
  -9  16  10        9.79       14.09      2.58 o 
  -8  16  10        1.32        0.36      1.72 o 
  -7  16  10        0.30       -0.71      2.59 o 
  -6  16  10        0.39        0.28      1.59 o 
  -5  16  10       37.63       41.08      2.44 o 
  -4  16  10        1.00        1.75      0.87 o 
  -3  16  10       70.96       77.39      2.27 o 
  -2  16  10        0.40        1.08      1.02 o 
  -1  16  10       67.56       77.53      2.45 o 
   0  16  10        0.01        0.11      0.96 o 
   1  16  10        1.47        1.93      1.11 o 
   2  16  10        0.01        1.93      1.22 o 
  -9  17  10        6.61        5.56      2.85 o 
  -8  17  10        1.30        0.63      1.85 o 
  -7  17  10        0.16        0.16      1.78 o 
  -6  17  10       30.69       37.82      3.66 o 
  -5  17  10        0.04       -0.18      1.10 o 
  -4  17  10      126.62      131.80      3.39 o 
  -3  17  10        0.03       -0.75      0.87 o 
  -2  17  10       77.38       83.91      2.72 o 
  -1  17  10        0.70        0.45      0.98 o 
   0  17  10       12.90       14.48      1.45 o 
   1  17  10        1.83        2.32      1.21 o 
   2  17  10        1.47        2.97      1.34 o 
  -8  18  10       68.68       83.85      6.20 o 
  -7  18  10        3.58        2.33      2.05 o 
  -6  18  10       87.57       89.54      4.81 o 
  -5  18  10        1.32        0.69      1.08 o 
  -4  18  10        0.49       -0.10      0.89 o 
  -3  18  10        5.48        3.79      1.06 o 
  -2  18  10       74.40       80.83      3.73 o 
  -1  18  10        0.13        1.10      1.05 o 
   0  18  10      150.92      159.71      3.50 o 
   1  18  10        6.23       10.25      1.65 o 
  -7  19  10        0.14       -0.90      1.93 o 
  -6  19  10        6.41        6.40      1.94 o 
  -5  19  10        1.59        0.18      1.15 o 
  -4  19  10       14.70       11.82      1.39 o 
  -3  19  10        0.13       -1.00      1.00 o 
  -2  19  10        9.12        6.54      1.49 o 
  -1  19  10        9.52       10.89      1.38 o 
   0  19  10        3.59        6.05      1.24 o 
  -6  20  10        4.47        0.82      2.99 o 
  -5  20  10        1.02       -0.28      1.52 o 
  -4  20  10        8.50        9.51      1.34 o 
  -3  20  10        0.85        0.47      1.08 o 
  -2  20  10       52.10       57.68      2.95 o 
  -1  20  10        0.08        2.86      1.27 o 
  -5  21  10        0.02        1.73      1.87 o 
  -4  21  10       91.61      105.33      4.40 o 
  -3  21  10        0.15        2.40      1.34 o 
 -12   1  11        0.52        0.80      0.97 o 
 -11   1  11        0.08       -0.88      0.88 o 
 -10   1  11       69.72       67.53      2.50 o 
  -9   1  11        1.99        3.47      1.06 o 
  -8   1  11      377.21      368.95      9.44 o 
  -7   1  11       15.23       12.95      1.49 o 
  -6   1  11      250.98      221.54      5.06 o 
  -5   1  11       13.83       31.74      2.44 o 
  -4   1  11       17.43        9.21      0.86 o 
  -3   1  11       67.34      103.30      2.06 o 
  -2   1  11      111.81       99.97      1.99 o 
  -1   1  11        0.04        0.20      0.68 o 
   0   1  11      287.92      255.33      5.93 o 
   1   1  11        8.14        7.60      1.30 o 
   2   1  11       60.44       52.93      2.07 o 
   3   1  11       13.17       13.33      1.32 o 
   4   1  11        1.74        1.03      1.19 o 
 -12   2  11       15.37       15.14      2.51 o 
 -11   2  11        0.54        0.38      0.93 o 
 -10   2  11       25.38       26.21      1.82 o 
  -9   2  11        0.02        1.35      0.96 o 
  -8   2  11       43.67       41.93      2.05 o 
  -7   2  11       64.95       63.85      2.36 o 
  -6   2  11      404.35      377.45      8.27 o 
  -5   2  11      315.22      293.97      6.74 o 
  -4   2  11      461.66      368.55      6.09 o 
  -3   2  11       46.31       35.90      1.56 o 
  -2   2  11      310.24      248.17      2.99 o 
  -1   2  11        1.07        2.25      0.79 o 
   0   2  11        0.02       -0.66      0.66 o 
   1   2  11        0.12       -0.53      0.71 o 
   2   2  11       60.46       63.11      2.18 o 
   3   2  11        2.19        3.26      1.35 o 
   4   2  11       17.29       16.00      1.81 o 
 -12   3  11        1.61        1.26      1.36 o 
 -11   3  11        2.12        1.40      1.01 o 
 -10   3  11        2.08        1.95      1.12 o 
  -9   3  11       39.17       35.44      1.89 o 
  -8   3  11       31.03       29.43      1.83 o 
  -7   3  11      144.24      128.61      3.23 o 
  -6   3  11      191.93      187.88      6.40 o 
  -5   3  11       60.17       60.59      2.70 o 
  -4   3  11      191.23      170.27      2.48 o 
  -3   3  11       11.23        5.46      0.84 o 
  -2   3  11      176.09      149.15      2.69 o 
  -1   3  11        7.29        4.89      0.89 o 
   0   3  11       62.19       52.21      2.78 o 
   1   3  11       20.98       19.69      1.31 o 
   2   3  11        0.34       -0.83      0.83 o 
   3   3  11       44.14       45.35      2.38 o 
   4   3  11        2.44       -1.19      1.19 o 
 -12   4  11        3.89        5.93      1.43 o 
 -11   4  11        8.55        8.34      1.62 o 
 -10   4  11       13.14       15.92      1.63 o 
  -9   4  11        3.43        5.29      1.08 o 
  -8   4  11        1.24        1.32      0.91 o 
  -7   4  11        1.36        2.57      0.96 o 
  -6   4  11       82.97       76.21      2.64 o 
  -5   4  11       25.57       18.72      1.05 o 
  -4   4  11      147.40      133.94      2.35 o 
  -3   4  11      110.23      114.24      2.50 o 
  -2   4  11      139.48      122.67      2.64 o 
  -1   4  11       26.40       32.50      1.48 o 
   0   4  11       84.52       75.17      2.02 o 
   1   4  11       36.08       41.07      1.76 o 
   2   4  11        0.06       -0.92      0.92 o 
   3   4  11        8.91        9.05      1.29 o 
   4   4  11        6.30        6.62      1.57 o 
 -12   5  11        8.22       13.25      2.82 o 
 -11   5  11        0.68        1.09      1.30 o 
 -10   5  11       28.24       25.19      2.04 o 
  -9   5  11        0.01        0.05      0.90 o 
  -8   5  11       17.40       17.23      1.97 o 
  -7   5  11        0.46       -0.73      0.78 o 
  -6   5  11       55.09       53.15      2.30 o 
  -5   5  11       33.64       34.64      1.40 o 
  -4   5  11       46.30       52.87      1.55 o 
  -3   5  11        0.28       -0.10      0.56 o 
  -2   5  11        3.19        1.52      0.69 o 
  -1   5  11       14.37       11.80      1.03 o 
   0   5  11       10.28        8.79      0.90 o 
   1   5  11        2.07        2.22      0.84 o 
   2   5  11       12.40       11.47      1.76 o 
   3   5  11        0.85        1.64      1.04 o 
   4   5  11        0.40        0.81      1.29 o 
 -12   6  11       12.49       16.88      5.44 o 
 -11   6  11        0.08        0.76      1.29 o 
 -10   6  11        0.65        0.83      1.01 o 
  -9   6  11        4.87        3.00      1.07 o 
  -8   6  11       45.15       50.91      2.32 o 
  -7   6  11        2.32        2.37      1.16 o 
  -6   6  11      198.99      197.58      4.30 o 
  -5   6  11        0.37        0.08      0.59 o 
  -4   6  11      558.47      540.08      5.74 o 
  -3   6  11        4.23        6.14      0.82 o 
  -2   6  11      235.77      243.40      3.28 o 
  -1   6  11       88.12       81.61      2.32 o 
   0   6  11        1.00        1.44      0.69 o 
   1   6  11      115.99      116.60      2.59 o 
   2   6  11        0.21       -0.51      0.95 o 
   3   6  11       41.28       43.82      2.52 o 
   4   6  11        0.19       -0.76      1.28 o 
 -12   7  11        4.15        3.37      1.56 o 
 -11   7  11        0.01       -0.98      1.31 o 
 -10   7  11       55.88       53.20      3.16 o 
  -9   7  11        9.97       10.20      1.41 o 
  -8   7  11       75.77       82.16      3.72 o 
  -7   7  11        6.02        7.13      1.67 o 
  -6   7  11       38.22       32.31      2.11 o 
  -5   7  11        0.25        0.54      0.63 o 
  -4   7  11        7.32        5.96      1.05 o 
  -3   7  11       19.56       21.27      1.24 o 
  -2   7  11       59.52       61.81      1.89 o 
  -1   7  11       13.05       15.21      1.14 o 
   0   7  11       51.88       55.16      1.69 o 
   1   7  11        1.34        1.16      0.74 o 
   2   7  11        3.13        2.03      1.17 o 
   3   7  11        0.08       -0.96      0.96 o 
   4   7  11        0.57       -0.74      1.33 o 
 -12   8  11        0.59        2.24      1.59 o 
 -11   8  11        2.03        2.93      1.67 o 
 -10   8  11        1.38        2.78      2.75 o 
  -9   8  11        7.80        8.85      3.14 o 
  -8   8  11        6.13        5.71      1.79 o 
  -7   8  11       90.81       94.20      3.90 o 
  -6   8  11      173.49      174.00      4.22 o 
  -5   8  11       55.73       57.57      2.22 o 
  -4   8  11      356.96      358.22      4.43 o 
  -3   8  11       36.48       36.88      1.57 o 
  -2   8  11       95.94      106.60      2.34 o 
  -1   8  11        0.07        0.20      0.80 o 
   0   8  11       32.50       36.90      1.92 o 
   1   8  11       41.92       43.89      2.03 o 
   2   8  11        1.54        1.47      1.10 o 
   3   8  11        6.13        4.84      1.19 o 
   4   8  11        0.41        0.20      1.43 o 
 -12   9  11        3.01        2.94      2.02 o 
 -11   9  11       20.32       20.66      4.34 o 
 -10   9  11       18.46       19.45      2.37 o 
  -9   9  11       55.44       53.43      3.34 o 
  -8   9  11      118.54      114.02      4.39 o 
  -7   9  11        0.63       -0.36      1.41 o 
  -6   9  11      191.80      193.05      4.57 o 
  -5   9  11       39.41       42.15      1.81 o 
  -4   9  11        0.03       -0.27      0.57 o 
  -3   9  11      120.15      132.02      2.47 o 
  -2   9  11       83.28       81.74      2.34 o 
  -1   9  11      217.12      230.93      4.43 o 
   0   9  11       50.35       52.97      2.23 o 
   1   9  11       11.41       13.01      2.33 o 
   2   9  11       21.30       20.56      2.09 o 
   3   9  11       21.54       18.73      1.63 o 
   4   9  11        0.99        0.93      1.48 o 
 -11  10  11        5.46        6.06      1.89 o 
 -10  10  11        8.59        8.55      2.61 o 
  -9  10  11        1.85        2.27      1.53 o 
  -8  10  11       17.10       15.16      2.24 o 
  -7  10  11        0.74        1.31      1.40 o 
  -6  10  11        0.05       -0.76      1.28 o 
  -5  10  11        0.00       -0.28      0.69 o 
  -4  10  11        4.02        3.20      0.91 o 
  -3  10  11        2.40        3.56      0.79 o 
  -2  10  11        0.08       -0.77      0.88 o 
  -1  10  11        1.46        1.84      0.92 o 
   0  10  11        0.17       -0.72      0.75 o 
   1  10  11       40.59       39.12      3.15 o 
   2  10  11        0.95        0.55      1.23 o 
   3  10  11       12.02       14.02      1.70 o 
 -11  11  11       17.82       16.66      3.68 o 
 -10  11  11       10.82       14.85      4.85 o 
  -9  11  11        6.21        5.00      1.75 o 
  -8  11  11       31.35       33.29      2.96 o 
  -7  11  11        2.76        0.87      1.48 o 
  -6  11  11       50.52       48.21      3.46 o 
  -5  11  11       23.12       24.68      1.73 o 
  -4  11  11        0.78       -0.52      0.67 o 
  -3  11  11       28.51       31.28      1.58 o 
  -2  11  11       62.44       64.82      2.19 o 
  -1  11  11        0.07       -0.60      0.85 o 
   0  11  11       51.69       57.27      2.24 o 
   1  11  11       18.55       15.76      1.75 o 
   2  11  11       20.23       19.97      2.09 o 
   3  11  11        7.27        6.82      1.47 o 
 -11  12  11        7.79       10.34      2.78 o 
 -10  12  11        0.16        0.35      1.70 o 
  -9  12  11       74.75       71.81      4.15 o 
  -8  12  11        1.39        0.35      1.50 o 
  -7  12  11       88.73       91.44      5.90 o 
  -6  12  11        2.19        1.92      1.54 o 
  -5  12  11        5.40        3.98      1.11 o 
  -4  12  11       58.92       62.10      2.66 o 
  -3  12  11       27.89       29.63      2.22 o 
  -2  12  11        7.17        7.14      1.14 o 
  -1  12  11      131.30      130.09      2.96 o 
   0  12  11        1.80        1.50      0.90 o 
   1  12  11       69.32       71.40      2.89 o 
   2  12  11        0.34        0.54      1.29 o 
   3  12  11        3.54        2.76      2.06 o 
 -10  13  11       32.10       27.94      3.13 o 
  -9  13  11        1.12       -1.12      1.83 o 
  -8  13  11       82.20       78.75      4.17 o 
  -7  13  11        8.15        8.30      2.00 o 
  -6  13  11       36.61       37.68      3.29 o 
  -5  13  11       15.13       13.55      1.72 o 
  -4  13  11       18.13       20.97      1.46 o 
  -3  13  11        2.25        3.69      0.98 o 
  -2  13  11        3.93        4.95      1.27 o 
  -1  13  11        0.00       -0.13      0.85 o 
   0  13  11        8.70       10.26      1.23 o 
   1  13  11        2.83        1.53      1.48 o 
   2  13  11        7.51        5.80      1.63 o 
   3  13  11        0.44       -1.59      1.78 o 
 -10  14  11        3.02        4.60      2.53 o 
  -9  14  11        6.51        4.90      2.07 o 
  -8  14  11       18.21       17.26      2.63 o 
  -7  14  11        6.67        5.92      2.03 o 
  -6  14  11      125.09      138.21      5.38 o 
  -5  14  11        4.74        5.02      1.31 o 
  -4  14  11      219.92      229.08      4.08 o 
  -3  14  11        1.17        2.71      1.23 o 
  -2  14  11      148.63      161.72      3.56 o 
  -1  14  11       33.89       31.84      1.77 o 
   0  14  11       24.46       25.50      1.66 o 
   1  14  11       28.77       27.65      3.07 o 
   2  14  11        0.06        1.90      1.41 o 
 -10  15  11        0.02       -0.20      2.39 o 
  -9  15  11        6.18        3.91      2.43 o 
  -8  15  11        8.48       11.86      2.43 o 
  -7  15  11        4.07        1.13      1.74 o 
  -6  15  11       23.96       29.77      3.22 o 
  -5  15  11       24.05       19.82      1.88 o 
  -4  15  11       44.64       50.55      2.66 o 
  -3  15  11       71.78       69.69      2.70 o 
  -2  15  11       61.72       65.71      3.19 o 
  -1  15  11       45.62       47.60      2.14 o 
   0  15  11        9.70       10.51      1.77 o 
   1  15  11        2.65       -0.95      1.55 o 
   2  15  11        0.01       -0.19      1.39 o 
  -9  16  11        2.04        1.92      2.59 o 
  -8  16  11        2.11        0.57      1.74 o 
  -7  16  11        2.01        3.78      1.89 o 
  -6  16  11       29.26       39.77      3.74 o 
  -5  16  11        7.33       10.31      1.60 o 
  -4  16  11       74.76       85.85      2.82 o 
  -3  16  11       34.88       38.45      2.07 o 
  -2  16  11      130.19      143.66      3.50 o 
  -1  16  11       27.47       30.46      1.79 o 
   0  16  11       99.45      108.21      3.58 o 
   1  16  11       33.10       35.40      2.46 o 
  -8  17  11       27.81       29.08      4.58 o 
  -7  17  11        0.74       -1.41      1.77 o 
  -6  17  11       22.13       21.07      3.18 o 
  -5  17  11       35.27       33.51      2.41 o 
  -4  17  11        1.04        0.09      0.97 o 
  -3  17  11       52.92       59.19      3.73 o 
  -2  17  11        0.54        3.49      1.25 o 
  -1  17  11       44.20       50.14      2.59 o 
   0  17  11       24.12       23.51      1.85 o 
   1  17  11       12.65       15.79      2.35 o 
  -8  18  11        0.02        1.55      2.95 o 
  -7  18  11       34.62       38.31      3.95 o 
  -6  18  11       10.37        9.42      2.76 o 
  -5  18  11       31.63       41.01      2.29 o 
  -4  18  11       50.27       52.69      2.22 o 
  -3  18  11       20.06       27.86      1.89 o 
  -2  18  11       60.21       67.52      3.08 o 
  -1  18  11        2.66        3.33      1.18 o 
   0  18  11        9.82        7.37      1.35 o 
  -7  19  11        5.59        2.36      3.05 o 
  -6  19  11       40.04       49.20      4.44 o 
  -5  19  11       12.88       12.85      1.83 o 
  -4  19  11       19.50       21.56      2.26 o 
  -3  19  11       16.75       16.05      1.68 o 
  -2  19  11        2.58        3.06      1.41 o 
  -1  19  11        0.02        0.03      1.16 o 
  -5  20  11        0.47        1.26      1.60 o 
  -4  20  11        0.03       -1.17      1.17 o 
  -3  20  11        8.98        7.71      1.52 o 
 -12   0  12        9.29       10.27      2.01 o 
 -11   0  12       31.18       35.58      2.92 o 
 -10   0  12      198.37      195.50      6.45 o 
  -9   0  12       17.49       14.87      2.36 o 
  -8   0  12      494.39      465.14     11.63 o 
  -7   0  12        3.95        5.85      1.81 o 
  -6   0  12      683.34      610.40     14.62 o 
  -5   0  12        0.48       -1.12      1.12 o 
  -4   0  12      540.64      465.37      8.01 o 
  -3   0  12        3.34        0.47      0.76 o 
  -2   0  12       17.47       19.78      2.11 o 
  -1   0  12        2.79        0.34      1.15 o 
   0   0  12      197.82      200.59      5.36 o 
   1   0  12       23.96       24.49      2.37 o 
   2   0  12       42.30       38.78      2.88 o 
   3   0  12       23.62       24.43      2.87 o 
 -12   1  12        7.90        6.79      1.28 o 
 -11   1  12        2.16        1.99      1.15 o 
 -10   1  12       25.82       23.35      1.96 o 
  -9   1  12       27.68       25.09      2.97 o 
  -8   1  12       13.10       11.19      1.62 o 
  -7   1  12      104.87       85.22      3.23 o 
  -6   1  12       18.29       14.48      1.89 o 
  -5   1  12      132.82      112.83      2.58 o 
  -4   1  12       36.45       31.33      1.50 o 
  -3   1  12       74.31       70.87      1.85 o 
  -2   1  12      192.95      174.36      4.21 o 
  -1   1  12       60.62       61.83      2.86 o 
   0   1  12       10.51        8.85      1.18 o 
   1   1  12       15.70       17.02      1.31 o 
   2   1  12        0.14       -0.98      0.98 o 
   3   1  12        1.62        1.47      1.07 o 
 -12   2  12       14.22       12.30      1.70 o 
 -11   2  12        0.53        0.18      1.78 o 
 -10   2  12       82.85       86.70      3.05 o 
  -9   2  12        2.82        2.77      1.10 o 
  -8   2  12      231.11      220.94      6.84 o 
  -7   2  12        9.77       10.60      1.93 o 
  -6   2  12      209.29      208.18      5.28 o 
  -5   2  12      125.20      118.68      1.98 o 
  -4   2  12       10.09        9.43      1.55 o 
  -3   2  12       46.10       46.45      1.87 o 
  -2   2  12        7.70        9.18      0.96 o 
  -1   2  12        5.13        3.52      0.93 o 
   0   2  12       19.44       16.85      1.40 o 
   1   2  12        4.65        3.50      0.93 o 
   2   2  12       25.56       28.93      2.52 o 
   3   2  12       33.93       36.27      2.10 o 
 -12   3  12       16.30       20.02      1.73 o 
 -11   3  12        2.91        2.41      1.17 o 
 -10   3  12       10.69       10.83      1.53 o 
  -9   3  12        3.16        1.43      0.97 o 
  -8   3  12        2.38        2.59      1.02 o 
  -7   3  12        6.98        8.82      1.28 o 
  -6   3  12      101.37      111.68      3.26 o 
  -5   3  12       34.56       26.78      1.02 o 
  -4   3  12      350.36      373.18      4.28 o 
  -3   3  12      159.26      156.69      3.09 o 
  -2   3  12      178.83      184.33      3.07 o 
  -1   3  12       88.32       91.25      2.49 o 
   0   3  12        8.58        8.94      1.16 o 
   1   3  12      115.87      117.74      2.67 o 
   2   3  12        4.57        5.19      1.29 o 
   3   3  12       25.25       22.88      1.76 o 
 -12   4  12        3.25        3.51      1.76 o 
 -11   4  12       11.75       11.50      1.57 o 
 -10   4  12       13.46       12.44      1.46 o 
  -9   4  12        8.62        8.92      1.30 o 
  -8   4  12       12.30       12.88      1.44 o 
  -7   4  12       23.21       25.07      1.87 o 
  -6   4  12        9.69        7.71      1.31 o 
  -5   4  12       38.85       41.75      1.16 o 
  -4   4  12       69.26       49.43      1.50 o 
  -3   4  12       14.23       13.24      1.15 o 
  -2   4  12       13.49        8.63      1.06 o 
  -1   4  12       10.21       11.06      1.07 o 
   0   4  12        2.20        0.91      0.78 o 
   1   4  12        0.20       -0.04      0.82 o 
   2   4  12        4.79        4.92      1.28 o 
   3   4  12        4.08        2.65      1.15 o 
 -12   5  12       13.65       16.17      2.35 o 
 -11   5  12        5.25        5.67      1.26 o 
 -10   5  12        8.84       10.05      1.41 o 
  -9   5  12       48.08       49.89      2.35 o 
  -8   5  12       15.42       17.90      2.53 o 
  -7   5  12       63.64       62.98      2.57 o 
  -6   5  12      106.79       99.95      4.45 o 
  -5   5  12       26.76       29.52      1.02 o 
  -4   5  12       76.71       83.68      2.90 o 
  -3   5  12       16.14       14.44      1.20 o 
  -2   5  12       19.35       25.39      1.53 o 
  -1   5  12      180.79      175.76      3.13 o 
   0   5  12        2.08        3.05      0.81 o 
   1   5  12      122.88      121.23      2.74 o 
   2   5  12        0.06        0.48      1.16 o 
   3   5  12       26.39       21.16      1.95 o 
 -12   6  12        0.41       -0.32      1.43 o 
 -11   6  12        2.83        3.03      1.51 o 
 -10   6  12       11.15        9.68      1.45 o 
  -9   6  12        0.50       -0.42      0.95 o 
  -8   6  12        6.88        7.26      1.29 o 
  -7   6  12       22.08       20.34      1.77 o 
  -6   6  12        0.09        0.11      0.94 o 
  -5   6  12       81.97       74.85      1.86 o 
  -4   6  12        5.58        4.34      0.75 o 
  -3   6  12       38.92       42.48      1.67 o 
  -2   6  12       48.58       48.50      3.01 o 
  -1   6  12       22.49       22.71      1.59 o 
   0   6  12       23.43       26.66      1.39 o 
   1   6  12        2.74        2.41      1.05 o 
   2   6  12        1.67       -0.46      1.05 o 
   3   6  12        1.67       -1.22      1.22 o 
 -12   7  12        4.33        5.55      2.02 o 
 -11   7  12        0.09       -0.94      1.35 o 
 -10   7  12        5.46        9.59      2.04 o 
  -9   7  12        0.12       -0.23      0.95 o 
  -8   7  12        1.56        1.65      1.08 o 
  -7   7  12        1.32        3.72      1.14 o 
  -6   7  12       76.03       76.19      2.89 o 
  -5   7  12       46.31       46.13      1.51 o 
  -4   7  12       41.13       41.89      1.58 o 
  -3   7  12        9.07       10.58      1.20 o 
  -2   7  12        1.95        1.30      0.87 o 
  -1   7  12       46.67       41.01      2.02 o 
   0   7  12        1.88        1.60      0.85 o 
   1   7  12       32.21       31.66      1.87 o 
   2   7  12        0.57        0.93      1.07 o 
   3   7  12        8.27        6.84      2.17 o 
 -12   8  12        0.11       -0.59      1.75 o 
 -11   8  12        0.28        1.87      1.52 o 
 -10   8  12       17.72       13.73      2.16 o 
  -9   8  12       13.01       17.38      3.00 o 
  -8   8  12       69.81       68.78      3.30 o 
  -7   8  12       36.76       35.36      2.53 o 
  -6   8  12       19.84       17.99      2.14 o 
  -5   8  12       66.66       70.36      1.50 o 
  -4   8  12        8.89       11.54      1.50 o 
  -3   8  12      197.43      199.96      3.70 o 
  -2   8  12       22.13       25.75      1.61 o 
  -1   8  12       83.31       87.27      2.61 o 
   0   8  12       18.05       17.10      1.49 o 
   1   8  12        0.69       -1.06      1.06 o 
   2   8  12        8.42        9.47      1.68 o 
   3   8  12        1.71        0.89      1.19 o 
 -11   9  12        1.23       -0.57      1.52 o 
 -10   9  12        0.58        2.11      1.54 o 
  -9   9  12        0.51       -0.89      1.85 o 
  -8   9  12       18.27       19.27      2.20 o 
  -7   9  12       24.85       21.18      2.05 o 
  -6   9  12       19.08       16.66      1.80 o 
  -5   9  12       15.18       12.70      0.79 o 
  -4   9  12       10.01        8.26      0.95 o 
  -3   9  12       13.57       12.93      1.27 o 
  -2   9  12        0.90        0.46      0.85 o 
  -1   9  12       36.21       39.66      2.06 o 
   0   9  12       12.08       11.74      1.60 o 
   1   9  12       20.87       22.31      1.92 o 
   2   9  12        7.65        7.04      1.61 o 
   3   9  12        1.92        1.03      1.43 o 
 -11  10  12        8.37        8.80      2.11 o 
 -10  10  12       33.85       31.96      3.04 o 
  -9  10  12       18.27       16.99      2.41 o 
  -8  10  12      100.47       98.53      6.09 o 
  -7  10  12        0.90        3.83      1.62 o 
  -6  10  12       95.87       90.25      3.34 o 
  -5  10  12      122.91      131.37      2.32 o 
  -4  10  12        0.01        0.39      0.70 o 
  -3  10  12      324.85      337.31      4.64 o 
  -2  10  12        1.30        3.52      0.97 o 
  -1  10  12      105.79      115.39      3.03 o 
   0  10  12        7.09        4.83      1.17 o 
   1  10  12        0.79        1.10      1.19 o 
   2  10  12       17.80       19.70      2.10 o 
   3  10  12        8.66        9.72      1.53 o 
 -11  11  12        0.08       -1.91      1.91 o 
 -10  11  12        0.91        1.64      1.70 o 
  -9  11  12        1.73        3.68      2.88 o 
  -8  11  12        1.09        1.26      1.58 o 
  -7  11  12       20.41       22.94      2.72 o 
  -6  11  12       49.21       54.34      3.86 o 
  -5  11  12       24.54       25.61      1.89 o 
  -4  11  12       26.51       26.06      2.05 o 
  -3  11  12        6.61        5.88      2.11 o 
  -2  11  12        1.56        3.51      1.01 o 
  -1  11  12       53.16       51.29      2.37 o 
   0  11  12        0.27        1.51      1.05 o 
   1  11  12       35.34       31.78      2.52 o 
   2  11  12        2.70        2.74      1.58 o 
 -11  12  12        1.78        4.21      2.28 o 
 -10  12  12       28.05       26.86      3.01 o 
  -9  12  12        0.04       -1.48      1.48 o 
  -8  12  12       69.45       72.23      4.16 o 
  -7  12  12        9.67        8.04      2.14 o 
  -6  12  12       97.05      106.13      5.99 o 
  -5  12  12       23.78       22.41      1.86 o 
  -4  12  12      143.70      157.74      3.33 o 
  -3  12  12       47.48       46.76      2.31 o 
  -2  12  12       24.17       28.08      2.06 o 
  -1  12  12        8.88       10.60      1.23 o 
   0  12  12        1.48        2.07      1.14 o 
   1  12  12        1.88        1.90      1.46 o 
   2  12  12        2.01        2.24      1.43 o 
 -10  13  12        3.01        5.78      2.58 o 
  -9  13  12        7.88        9.18      2.24 o 
  -8  13  12        5.01        3.86      2.60 o 
  -7  13  12       18.65       19.64      2.76 o 
  -6  13  12       50.62       44.89      3.79 o 
  -5  13  12       34.48       37.98      3.31 o 
  -4  13  12      120.72      117.07      2.91 o 
  -3  13  12        0.03       -0.69      1.48 o 
  -2  13  12      144.37      148.43      3.49 o 
  -1  13  12       75.07       74.12      2.37 o 
   0  13  12       32.84       39.17      2.21 o 
   1  13  12       25.31       24.60      2.56 o 
   2  13  12        0.25       -1.29      1.29 o 
 -10  14  12        5.04        5.36      2.75 o 
  -9  14  12        0.36        0.40      1.84 o 
  -8  14  12        8.88       10.67      2.35 o 
  -7  14  12        1.67        3.37      1.86 o 
  -6  14  12        6.49        8.12      2.19 o 
  -5  14  12       11.52       10.99      1.62 o 
  -4  14  12        0.19        0.95      0.92 o 
  -3  14  12       79.43       83.52      4.70 o 
  -2  14  12        0.02       -0.89      0.89 o 
  -1  14  12       10.06       11.29      1.34 o 
   0  14  12        1.11       -1.05      1.05 o 
   1  14  12        6.16        5.71      1.44 o 
  -9  15  12        0.94        0.35      2.29 o 
  -8  15  12        0.24       -1.55      1.64 o 
  -7  15  12        6.13        4.28      2.06 o 
  -6  15  12       41.56       43.60      3.92 o 
  -5  15  12        1.27        1.41      1.24 o 
  -4  15  12       90.41      103.25      3.10 o 
  -3  15  12        9.12       11.29      1.85 o 
  -2  15  12       59.51       59.70      3.18 o 
  -1  15  12        0.78       -0.72      0.99 o 
   0  15  12       23.38       20.45      1.84 o 
   1  15  12        8.35        9.58      2.73 o 
  -9  16  12        0.23        0.30      2.55 o 
  -8  16  12       12.49       12.60      2.68 o 
  -7  16  12        6.60        5.33      2.26 o 
  -6  16  12        5.34        3.36      2.07 o 
  -5  16  12       31.87       29.19      2.30 o 
  -4  16  12        6.77        7.98      1.33 o 
  -3  16  12       21.54       23.61      2.33 o 
  -2  16  12       19.48       20.83      1.77 o 
  -1  16  12        9.17        7.90      1.31 o 
   0  16  12       29.27       23.55      1.94 o 
  -8  17  12        0.48       -2.60      2.60 o 
  -7  17  12        0.04        1.05      1.94 o 
  -6  17  12        1.04       -0.82      1.89 o 
  -5  17  12        1.99        1.70      1.36 o 
  -4  17  12        8.43        7.94      1.40 o 
  -3  17  12        4.76        2.92      1.22 o 
  -2  17  12        9.22       12.49      1.56 o 
  -1  17  12        2.01        3.39      1.17 o 
  -7  18  12        7.83        8.21      3.42 o 
  -6  18  12        1.16        0.44      2.05 o 
  -5  18  12       42.74       47.95      2.79 o 
  -4  18  12        1.20        1.80      1.67 o 
  -3  18  12       45.42       46.30      2.29 o 
  -2  18  12        1.49        1.31      1.32 o 
  -5  19  12        3.64        2.28      1.65 o 
  -4  19  12        1.63        0.19      1.26 o 
  -3  19  12        1.30        3.55      1.38 o 
 -12   1  13        1.79        5.01      1.35 o 
 -11   1  13        5.93        7.35      1.45 o 
 -10   1  13       11.37       14.70      1.77 o 
  -9   1  13        0.00       -0.93      0.93 o 
  -8   1  13       16.70       19.41      1.95 o 
  -7   1  13       59.42       48.86      2.71 o 
  -6   1  13       11.12       14.40      2.84 o 
  -5   1  13      130.98      126.70      2.33 o 
  -4   1  13       21.90       18.29      1.26 o 
  -3   1  13      239.11      244.82      3.29 o 
  -2   1  13      140.56      134.38      4.27 o 
  -1   1  13      151.56      151.71      4.39 o 
   0   1  13      106.49      106.44      2.92 o 
   1   1  13        2.61        0.96      1.09 o 
   2   1  13       41.27       35.50      3.12 o 
   3   1  13        5.29        7.83      1.50 o 
 -12   2  13        3.16        5.97      1.91 o 
 -11   2  13       29.53       29.30      2.19 o 
 -10   2  13        3.92        5.40      1.37 o 
  -9   2  13       97.29       93.89      4.67 o 
  -8   2  13        1.88        2.92      1.29 o 
  -7   2  13       54.01       51.86      2.84 o 
  -6   2  13        5.60       10.66      1.69 o 
  -5   2  13       16.14       21.20      1.10 o 
  -4   2  13       72.64       80.58      2.54 o 
  -3   2  13       13.82       13.11      1.25 o 
  -2   2  13       28.43       29.20      1.51 o 
  -1   2  13       41.70       41.44      2.30 o 
   0   2  13        0.00       -0.55      0.91 o 
   1   2  13       67.96       76.31      4.54 o 
   2   2  13        2.04        3.04      1.26 o 
   3   2  13       11.41       13.22      1.68 o 
 -12   3  13       10.74        8.91      1.55 o 
 -11   3  13        7.16        4.88      1.42 o 
 -10   3  13       31.05       28.34      2.24 o 
  -9   3  13       32.07       29.62      2.34 o 
  -8   3  13       41.30       36.50      2.56 o 
  -7   3  13       13.97       12.94      1.78 o 
  -6   3  13       12.21       18.06      2.02 o 
  -5   3  13       42.77       41.80      2.10 o 
  -4   3  13        2.96       -0.49      0.58 o 
  -3   3  13       37.53       37.69      2.09 o 
  -2   3  13        7.44        2.33      0.83 o 
  -1   3  13        1.14       -0.24      0.77 o 
   0   3  13       14.26       13.59      2.06 o 
   1   3  13        1.20        1.23      1.09 o 
   2   3  13       21.40       22.72      1.90 o 
   3   3  13        0.00        0.15      1.24 o 
 -12   4  13       11.69       13.06      1.72 o 
 -11   4  13        4.10        2.62      1.33 o 
 -10   4  13        4.12        3.88      1.34 o 
  -9   4  13       40.33       39.68      2.36 o 
  -8   4  13        0.00       -0.37      0.94 o 
  -7   4  13      128.03      123.67      5.60 o 
  -6   4  13       70.44       63.68      3.94 o 
  -5   4  13       44.72       41.93      1.52 o 
  -4   4  13      200.80      202.16      3.08 o 
  -3   4  13       13.44       11.92      1.34 o 
  -2   4  13       63.73       71.80      2.34 o 
  -1   4  13       72.14       74.66      2.19 o 
   0   4  13       33.59       34.94      1.97 o 
   1   4  13       70.71       76.09      3.08 o 
   2   4  13        5.15        3.91      1.78 o 
   3   4  13       17.38       18.57      1.86 o 
 -12   5  13        0.03        4.36      1.85 o 
 -11   5  13        4.57        4.11      1.28 o 
 -10   5  13        1.84        2.43      1.15 o 
  -9   5  13        8.05        9.72      1.43 o 
  -8   5  13        0.52        0.11      0.97 o 
  -7   5  13       13.13        9.97      1.46 o 
  -6   5  13       19.55       17.22      1.94 o 
  -5   5  13       10.26        9.85      0.82 o 
  -4   5  13        6.75        6.60      0.94 o 
  -3   5  13       11.22       11.93      1.35 o 
  -2   5  13       17.12       16.34      1.43 o 
  -1   5  13       31.79       37.91      1.87 o 
   0   5  13        1.41        0.74      0.90 o 
   1   5  13        8.60        9.44      1.44 o 
   2   5  13        0.08       -1.05      1.05 o 
   3   5  13        1.36        1.16      1.26 o 
 -12   6  13        8.84       12.99      2.49 o 
 -11   6  13        0.59        1.96      1.23 o 
 -10   6  13        9.96       11.40      1.56 o 
  -9   6  13       41.62       41.65      3.07 o 
  -8   6  13       17.60       16.93      1.81 o 
  -7   6  13       75.27       80.71      3.04 o 
  -6   6  13       51.53       52.20      2.83 o 
  -5   6  13       10.50        9.41      0.83 o 
  -4   6  13       43.77       46.25      1.72 o 
  -3   6  13       55.56       56.13      3.73 o 
  -2   6  13      146.12      151.27      5.27 o 
  -1   6  13      117.09      127.49      3.94 o 
   0   6  13       41.73       42.84      1.98 o 
   1   6  13       15.18       14.88      1.51 o 
   2   6  13        0.58       -1.02      1.06 o 
 -12   7  13        0.46       -1.45      1.73 o 
 -11   7  13        5.10        8.03      1.94 o 
 -10   7  13       21.96       21.92      2.00 o 
  -9   7  13        0.90        0.57      1.09 o 
  -8   7  13       53.25       52.01      2.78 o 
  -7   7  13       84.50       89.68      3.25 o 
  -6   7  13       13.53       12.43      1.67 o 
  -5   7  13      158.49      163.71      2.63 o 
  -4   7  13        0.78        1.01      0.73 o 
  -3   7  13      142.87      149.82      5.87 o 
  -2   7  13       13.54       14.08      1.39 o 
  -1   7  13       16.24       18.26      1.59 o 
   0   7  13       38.84       39.97      2.15 o 
   1   7  13        9.02        9.06      1.51 o 
   2   7  13       11.78        7.73      1.67 o 
 -11   8  13        0.21        0.89      1.49 o 
 -10   8  13        2.44        2.05      1.56 o 
  -9   8  13        2.29        2.32      1.25 o 
  -8   8  13        5.38        3.60      1.33 o 
  -7   8  13        6.00        5.70      1.85 o 
  -6   8  13        3.11        2.50      1.23 o 
  -5   8  13        5.29        4.75      0.72 o 
  -4   8  13        0.01       -0.59      0.70 o 
  -3   8  13       21.91       25.46      2.18 o 
  -2   8  13       17.72       19.60      1.91 o 
  -1   8  13        3.11        2.68      1.03 o 
   0   8  13       38.41       42.42      2.24 o 
   1   8  13        0.27       -0.17      1.15 o 
   2   8  13        7.12        8.47      1.72 o 
 -11   9  13        3.34        2.99      1.79 o 
 -10   9  13       27.07       28.97      2.99 o 
  -9   9  13        5.63        7.98      1.97 o 
  -8   9  13       37.22       31.47      2.56 o 
  -7   9  13        0.77        0.89      1.46 o 
  -6   9  13        7.84        5.66      1.72 o 
  -5   9  13      141.81      139.83      2.47 o 
  -4   9  13        0.68       -0.31      0.79 o 
  -3   9  13      100.69       98.61      3.04 o 
  -2   9  13       13.52       12.46      1.37 o 
  -1   9  13        2.34        0.73      1.01 o 
   0   9  13       60.29       58.37      3.10 o 
   1   9  13        0.05        0.58      1.18 o 
   2   9  13       50.36       54.75      5.61 o 
 -11  10  13        4.45        5.69      2.49 o 
 -10  10  13        9.37        7.33      2.08 o 
  -9  10  13        7.96        8.07      2.03 o 
  -8  10  13       36.73       31.89      3.16 o 
  -7  10  13       25.74       27.49      2.37 o 
  -6  10  13       74.36       68.56      3.30 o 
  -5  10  13       13.05       13.59      0.81 o 
  -4  10  13       35.42       33.13      1.83 o 
  -3  10  13        0.97        0.73      1.00 o 
  -2  10  13        1.74        0.90      0.97 o 
  -1  10  13        0.34       -0.71      0.94 o 
   0  10  13        0.56       -1.01      1.01 o 
   1  10  13        1.18        2.08      1.30 o 
   2  10  13        6.79        7.23      1.70 o 
 -11  11  13        4.39        7.38      2.69 o 
 -10  11  13        6.78        9.70      2.30 o 
  -9  11  13        6.24        5.99      2.10 o 
  -8  11  13       15.91       16.12      4.68 o 
  -7  11  13        0.49       -0.13      1.63 o 
  -6  11  13       25.37       24.19      3.28 o 
  -5  11  13       59.24       57.68      2.85 o 
  -4  11  13       58.04       66.29      2.40 o 
  -3  11  13      118.47      122.38      4.77 o 
  -2  11  13       14.59       16.78      1.55 o 
  -1  11  13       35.29       38.10      2.28 o 
   0  11  13        5.72        4.59      1.26 o 
   1  11  13        0.03       -0.66      1.15 o 
 -10  12  13        4.32        4.04      2.48 o 
  -9  12  13       26.36       31.13      3.28 o 
  -8  12  13       38.51       40.20      3.66 o 
  -7  12  13      157.25      167.86      6.10 o 
  -6  12  13       51.95       49.61      4.07 o 
  -5  12  13      214.45      237.25      5.14 o 
  -4  12  13       49.27       50.03      2.15 o 
  -3  12  13       28.17       31.98      2.12 o 
  -2  12  13       81.77       80.87      2.73 o 
  -1  12  13        2.97        3.17      1.20 o 
   0  12  13       18.84       15.50      1.66 o 
   1  12  13        9.68       11.70      1.66 o 
 -10  13  13        0.00       -1.22      2.11 o 
  -9  13  13        1.62        1.20      1.76 o 
  -8  13  13        5.60       10.82      2.32 o 
  -7  13  13       12.27       16.08      2.69 o 
  -6  13  13       25.12       24.89      3.06 o 
  -5  13  13        0.40        0.85      1.26 o 
  -4  13  13       16.66       12.36      1.73 o 
  -3  13  13        2.48        0.13      1.09 o 
  -2  13  13       10.09        8.41      1.38 o 
  -1  13  13        0.36       -0.66      1.05 o 
   0  13  13       14.88       17.12      1.70 o 
  -9  14  13       39.34       42.78      4.92 o 
  -8  14  13        1.39       -0.03      1.72 o 
  -7  14  13       61.26       72.44      4.66 o 
  -6  14  13        0.49        0.30      1.82 o 
  -5  14  13       19.19       22.99      2.02 o 
  -4  14  13        7.28        9.11      1.55 o 
  -3  14  13        0.24       -0.34      1.09 o 
  -2  14  13       19.01       16.74      1.66 o 
  -1  14  13       16.80       14.90      1.64 o 
   0  14  13        8.80        7.04      1.40 o 
  -9  15  13        1.26        0.66      2.49 o 
  -8  15  13        1.12        2.53      2.04 o 
  -7  15  13        1.75        3.26      2.12 o 
  -6  15  13        7.80       12.54      2.63 o 
  -5  15  13       23.09       26.59      2.41 o 
  -4  15  13        0.29        2.52      1.29 o 
  -3  15  13       35.84       35.59      2.32 o 
  -2  15  13        0.62       -0.41      0.97 o 
  -1  15  13       13.90       15.08      1.67 o 
  -8  16  13        1.23       -2.30      2.52 o 
  -7  16  13        5.58        5.68      3.40 o 
  -6  16  13        8.05        5.25      2.35 o 
  -5  16  13        0.86        1.74      1.52 o 
  -4  16  13       29.61       25.36      3.43 o 
  -3  16  13        0.10       -0.85      1.01 o 
  -2  16  13        0.54       -0.01      1.00 o 
  -1  16  13        0.12       -0.98      1.01 o 
  -7  17  13       23.08       25.31      4.67 o 
  -6  17  13       23.06       25.04      4.58 o 
  -5  17  13       46.72       43.57      3.22 o 
  -4  17  13        1.15        0.00      1.76 o 
  -3  17  13       15.28       12.12      1.74 o 
  -2  17  13        1.02       -0.60      1.14 o 
  -5  18  13        7.00       10.99      2.45 o 
  -4  18  13        0.04       -0.34      1.19 o 
 -12   0  14        1.71        1.80      1.85 o 
 -11   0  14       19.80       18.29      2.86 o 
 -10   0  14       32.44       32.14      3.51 o 
  -9   0  14        0.24        2.32      1.72 o 
  -8   0  14      189.85      185.46      7.38 o 
  -7   0  14       42.51       36.51      3.94 o 
  -6   0  14      150.81      177.99      7.58 o 
  -5   0  14       69.08       57.84      2.50 o 
  -4   0  14       53.87       69.69      3.14 o 
  -3   0  14      187.87      189.16      6.80 o 
  -2   0  14        6.06        4.15      1.53 o 
  -1   0  14       97.87      106.34      4.20 o 
   0   0  14       39.76       38.51      4.36 o 
   1   0  14        4.93        6.91      2.61 o 
   2   0  14       33.29       38.25      3.87 o 
 -12   1  14        0.00       -0.70      1.18 o 
 -11   1  14        1.77        1.45      1.27 o 
 -10   1  14        1.18        1.66      1.31 o 
  -9   1  14       12.02        9.09      1.67 o 
  -8   1  14        3.69        4.90      3.09 o 
  -7   1  14        1.63        0.78      1.49 o 
  -6   1  14       28.02       30.54      2.73 o 
  -5   1  14        5.94        5.52      0.86 o 
  -4   1  14        6.93        8.46      1.13 o 
  -3   1  14       13.37       15.16      1.32 o 
  -2   1  14       18.94       18.90      1.37 o 
  -1   1  14        5.14        1.77      1.06 o 
   0   1  14        6.79        5.10      1.38 o 
   1   1  14        7.06        7.30      1.32 o 
   2   1  14        0.89        0.66      1.36 o 
 -12   2  14        2.15        1.01      1.26 o 
 -11   2  14        9.55       11.65      1.94 o 
 -10   2  14        8.70        9.00      1.61 o 
  -9   2  14        1.04       -0.60      1.06 o 
  -8   2  14       28.71       29.57      2.51 o 
  -7   2  14       13.82       13.41      1.95 o 
  -6   2  14       60.14       69.70      5.08 o 
  -5   2  14      150.94      154.59      2.99 o 
  -4   2  14        3.61        6.12      1.79 o 
  -3   2  14      161.12      160.10      8.62 o 
  -2   2  14        7.22        5.62      1.03 o 
  -1   2  14       33.31       35.42      2.04 o 
   0   2  14        9.72        8.22      1.34 o 
   1   2  14        6.00        6.05      1.27 o 
   2   2  14       11.60       11.93      2.58 o 
 -12   3  14        6.42        6.13      1.54 o 
 -11   3  14       11.66       12.53      1.89 o 
 -10   3  14        7.95        7.23      1.54 o 
  -9   3  14       16.29       16.21      2.63 o 
  -8   3  14        0.08       -0.75      1.11 o 
  -7   3  14       13.09       13.02      1.93 o 
  -6   3  14      102.67      101.27      4.09 o 
  -5   3  14       14.53       17.53      1.17 o 
  -4   3  14      218.79      223.44      3.43 o 
  -3   3  14       14.48       14.10      1.78 o 
  -2   3  14      122.03      128.10      2.80 o 
  -1   3  14       46.49       47.63      2.06 o 
   0   3  14       60.59       63.59      2.50 o 
   1   3  14       22.60       23.28      1.80 o 
   2   3  14        3.18        2.47      1.47 o 
 -12   4  14        0.04       -1.23      1.23 o 
 -11   4  14        0.15       -1.19      1.19 o 
 -10   4  14        0.04        2.38      1.54 o 
  -9   4  14        0.66        0.55      1.17 o 
  -8   4  14        0.78        0.29      1.26 o 
  -7   4  14       19.50       20.43      2.27 o 
  -6   4  14        0.01        0.46      1.31 o 
  -5   4  14       26.63       27.35      1.38 o 
  -4   4  14       12.65       13.35      1.13 o 
  -3   4  14        0.88        0.35      1.15 o 
  -2   4  14        0.22       -0.86      0.86 o 
  -1   4  14        5.42        4.87      1.06 o 
   0   4  14        4.01        1.37      1.02 o 
   1   4  14        7.07        8.29      1.52 o 
   2   4  14        0.00       -0.60      1.30 o 
 -12   5  14        7.24        7.67      1.68 o 
 -11   5  14        1.70        2.38      1.37 o 
 -10   5  14        3.26        2.12      1.58 o 
  -9   5  14       43.30       40.51      2.98 o 
  -8   5  14        8.81        8.80      2.12 o 
  -7   5  14       69.30       57.26      3.34 o 
  -6   5  14       89.46       88.10      4.01 o 
  -5   5  14        3.95        2.94      0.83 o 
  -4   5  14      210.53      215.28      4.89 o 
  -3   5  14       22.90       27.29      2.25 o 
  -2   5  14      172.07      185.29      3.80 o 
  -1   5  14       41.69       48.57      2.36 o 
   0   5  14       27.56       26.14      1.71 o 
   1   5  14       13.68       13.43      1.73 o 
   2   5  14        0.04       -1.41      1.41 o 
 -11   6  14        0.40        1.60      1.25 o 
 -10   6  14       25.35       22.98      2.12 o 
  -9   6  14        1.01        1.48      1.20 o 
  -8   6  14       71.01       61.59      3.90 o 
  -7   6  14        4.41        4.54      1.35 o 
  -6   6  14       36.97       27.40      2.28 o 
  -5   6  14       16.04       14.32      1.42 o 
  -4   6  14        0.23       -0.25      0.96 o 
  -3   6  14       30.72       32.70      2.46 o 
  -2   6  14        7.43        9.37      1.38 o 
  -1   6  14        2.89        4.96      1.61 o 
   0   6  14       10.34       11.17      1.35 o 
   1   6  14        0.35       -0.87      1.19 o 
 -11   7  14        0.94        0.69      1.26 o 
 -10   7  14       13.48       16.46      1.92 o 
  -9   7  14        3.75        4.16      1.36 o 
  -8   7  14        6.84        8.04      1.67 o 
  -7   7  14        7.96        6.79      1.52 o 
  -6   7  14        0.56        2.16      1.30 o 
  -5   7  14       19.86       23.55      2.04 o 
  -4   7  14      125.14      129.27      3.34 o 
  -3   7  14       33.68       37.66      2.65 o 
  -2   7  14      254.20      265.57      6.15 o 
  -1   7  14        5.18        6.19      1.25 o 
   0   7  14       79.63       85.00      2.87 o 
   1   7  14        0.26        1.03      1.24 o 
 -11   8  14       11.82       18.75      3.11 o 
 -10   8  14       43.21       39.57      2.71 o 
  -9   8  14        9.71       10.63      1.72 o 
  -8   8  14      129.25      135.35      4.51 o 
  -7   8  14       20.37       23.05      2.22 o 
  -6   8  14      176.70      204.59      5.22 o 
  -5   8  14       84.14       80.45      2.13 o 
  -4   8  14       94.09      111.17      5.38 o 
  -3   8  14       35.31       26.61      2.78 o 
  -2   8  14        2.30        0.47      1.01 o 
  -1   8  14        5.46        2.20      1.13 o 
   0   8  14       57.66       56.94      3.12 o 
   1   8  14        0.37       -0.05      1.18 o 
 -11   9  14        1.09       -1.13      2.08 o 
 -10   9  14        2.04        4.01      1.85 o 
  -9   9  14        7.04        7.43      1.63 o 
  -8   9  14        0.17       -1.16      1.16 o 
  -7   9  14        7.19        3.77      1.51 o 
  -6   9  14        9.48       13.84      2.19 o 
  -5   9  14        1.63        3.73      0.83 o 
  -4   9  14        3.08        3.02      1.28 o 
  -3   9  14        0.11       -0.43      1.12 o 
  -2   9  14        0.52       -0.76      0.95 o 
  -1   9  14        6.10        4.23      1.25 o 
   0   9  14        2.18       -0.35      1.10 o 
   1   9  14        3.24        2.17      1.34 o 
 -11  10  14        1.63       -0.62      2.07 o 
 -10  10  14       17.99       18.04      2.67 o 
  -9  10  14        0.02       -0.29      1.53 o 
  -8  10  14       42.90       39.41      3.50 o 
  -7  10  14       13.31       18.29      2.14 o 
  -6  10  14      165.40      179.46      5.54 o 
  -5  10  14       47.89       48.45      2.02 o 
  -4  10  14      171.37      185.84      4.71 o 
  -3  10  14        4.87        3.49      1.25 o 
  -2  10  14       13.16       12.89      1.49 o 
  -1  10  14        0.40       -0.98      0.98 o 
   0  10  14        6.33        5.69      1.32 o 
 -10  11  14        1.77        4.40      2.52 o 
  -9  11  14       13.31       18.14      2.69 o 
  -8  11  14        3.58        2.56      3.42 o 
  -7  11  14       29.47       35.03      3.50 o 
  -6  11  14        0.51        1.54      1.73 o 
  -5  11  14        0.60       -0.59      0.59 o 
  -4  11  14       47.17       46.62      2.65 o 
  -3  11  14       22.52       24.34      1.96 o 
  -2  11  14       68.24       72.27      2.68 o 
  -1  11  14       17.04       19.84      1.84 o 
   0  11  14       22.88       23.44      1.90 o 
 -10  12  14        0.00       -1.35      2.15 o 
  -9  12  14        4.02        4.07      2.79 o 
  -8  12  14        0.39        0.06      2.76 o 
  -7  12  14        0.04        1.03      1.87 o 
  -6  12  14       13.87       17.54      2.75 o 
  -5  12  14        0.05        0.65      1.17 o 
  -4  12  14       11.15       12.58      1.73 o 
  -3  12  14        1.13        0.71      1.13 o 
  -2  12  14        1.70        0.49      1.08 o 
  -1  12  14        2.11        1.23      1.16 o 
   0  12  14        1.24        1.38      1.19 o 
  -9  13  14       24.51       30.77      4.47 o 
  -8  13  14        2.48        1.79      1.98 o 
  -7  13  14       16.34       20.03      2.92 o 
  -6  13  14        0.68       -0.96      1.73 o 
  -5  13  14        1.14        2.28      1.24 o 
  -4  13  14        2.19        0.66      1.19 o 
  -3  13  14        5.83        4.75      1.41 o 
  -2  13  14       17.54       16.25      1.72 o 
  -1  13  14       16.48       14.79      1.65 o 
  -9  14  14        0.69       -0.69      2.35 o 
  -8  14  14        0.37        0.83      2.09 o 
  -7  14  14        6.56        9.80      3.00 o 
  -6  14  14        0.83       -0.16      1.87 o 
  -5  14  14        0.72        0.10      1.63 o 
  -4  14  14        6.44        4.34      2.05 o 
  -3  14  14        0.21        0.08      1.10 o 
  -2  14  14        5.23        3.88      1.22 o 
  -1  14  14        3.11        2.33      1.25 o 
  -8  15  14        3.08        1.77      2.73 o 
  -7  15  14       68.09       71.10      9.19 o 
  -6  15  14        5.22        3.47      2.19 o 
  -5  15  14       47.53       47.90      3.71 o 
  -4  15  14       20.16       18.98      2.01 o 
  -3  15  14        0.19       -0.49      1.09 o 
  -2  15  14        2.18        0.45      1.05 o 
  -7  16  14        3.51        1.50      2.73 o 
  -6  16  14       26.74       30.86      3.78 o 
  -5  16  14       27.08       32.56      3.43 o 
  -4  16  14        5.43        4.93      1.50 o 
  -3  16  14       15.17       13.38      1.76 o 
 -12   1  15        1.05        0.95      1.38 o 
 -11   1  15        8.54        8.00      1.75 o 
 -10   1  15       28.29       24.78      2.41 o 
  -9   1  15        4.67        7.80      1.74 o 
  -8   1  15       85.59       78.89      3.76 o 
  -7   1  15        1.49        0.69      1.76 o 
  -6   1  15       38.88       43.85      3.35 o 
  -5   1  15       44.48       44.07      1.83 o 
  -4   1  15        7.70        5.34      1.38 o 
  -3   1  15       46.96       46.03      2.39 o 
  -2   1  15        6.76        5.53      1.08 o 
  -1   1  15       27.89       32.30      2.03 o 
   0   1  15       45.21       47.77      2.44 o 
   1   1  15       15.72       15.84      1.67 o 
 -12   2  15        2.76        1.40      2.35 o 
 -11   2  15        1.39        2.22      1.43 o 
 -10   2  15        1.78        0.78      1.33 o 
  -9   2  15       16.91       13.86      2.54 o 
  -8   2  15       19.66       18.61      3.44 o 
  -7   2  15       77.47       74.75      3.81 o 
  -6   2  15       51.70       45.12      3.43 o 
  -5   2  15       85.75       88.93      2.33 o 
  -4   2  15       25.82       28.45      2.19 o 
  -3   2  15       41.32       44.28      2.36 o 
  -2   2  15       48.31       52.97      2.71 o 
  -1   2  15       23.03       24.15      2.03 o 
   0   2  15       12.35       10.90      1.81 o 
   1   2  15        2.25        2.38      1.20 o 
 -11   3  15        0.21        1.54      1.38 o 
 -10   3  15        5.06        8.04      1.72 o 
  -9   3  15        3.80        3.97      1.57 o 
  -8   3  15       37.93       40.15      3.11 o 
  -7   3  15       17.27       20.82      2.70 o 
  -6   3  15      110.52      108.60     10.09 o 
  -5   3  15       34.93       38.25      1.77 o 
  -4   3  15       20.64       19.84      1.58 o 
  -3   3  15       33.01       36.01      2.62 o 
  -2   3  15        8.74        7.18      1.28 o 
  -1   3  15        4.47        3.92      1.07 o 
   0   3  15        5.80        2.92      1.11 o 
   1   3  15        0.06        0.54      1.26 o 
 -11   4  15        7.82        6.47      1.74 o 
 -10   4  15        7.80        5.31      2.01 o 
  -9   4  15       40.05       40.12      3.13 o 
  -8   4  15        6.12        4.48      1.69 o 
  -7   4  15      128.69      138.35     12.88 o 
  -6   4  15       97.26       94.20      4.35 o 
  -5   4  15      146.00      172.27      3.24 o 
  -4   4  15      205.70      195.77      3.94 o 
  -3   4  15       17.34       24.47      2.28 o 
  -2   4  15       72.02       66.37      2.67 o 
  -1   4  15        0.24       -0.72      0.90 o 
   0   4  15        0.17       -0.78      0.96 o 
   1   4  15        1.48        0.48      1.27 o 
 -11   5  15        4.77        6.49      1.75 o 
 -10   5  15       22.83       27.74      2.70 o 
  -9   5  15       15.69       18.96      2.38 o 
  -8   5  15        4.60        3.52      1.71 o 
  -7   5  15       36.98       41.60      3.35 o 
  -6   5  15       13.40       17.43      2.70 o 
  -5   5  15        0.85        1.21      0.85 o 
  -4   5  15       37.27       38.27      2.06 o 
  -3   5  15       11.65       13.88      1.91 o 
  -2   5  15       36.71       34.91      2.08 o 
  -1   5  15        2.13        1.49      1.16 o 
   0   5  15        7.00        6.27      1.26 o 
   1   5  15        9.72        8.07      1.86 o 
 -11   6  15        4.42        6.59      1.77 o 
 -10   6  15       34.45       38.71      3.06 o 
  -9   6  15       39.23       40.19      2.81 o 
  -8   6  15       38.65       49.32      3.04 o 
  -7   6  15       28.39       26.66      3.59 o 
  -6   6  15        5.39        0.77      3.32 o 
  -5   6  15        4.39        3.50      0.93 o 
  -4   6  15      114.58      114.07      6.07 o 
  -3   6  15       11.04       10.74      1.79 o 
  -2   6  15      126.90      134.33      3.43 o 
  -1   6  15        0.52        1.22      1.17 o 
   0   6  15       27.70       27.84      2.02 o 
 -11   7  15        8.89        6.71      3.26 o 
 -10   7  15        7.31        5.56      1.54 o 
  -9   7  15       10.16        9.37      1.72 o 
  -8   7  15       78.43       80.44      3.50 o 
  -7   7  15        1.44        2.11      1.46 o 
  -6   7  15       91.50       93.77      4.53 o 
  -5   7  15       23.01       24.29      1.48 o 
  -4   7  15       22.66       23.79      2.08 o 
  -3   7  15       53.34       52.71      2.59 o 
  -2   7  15        6.11        5.38      1.49 o 
  -1   7  15       56.64       55.10      3.50 o 
   0   7  15       41.18       47.29      2.51 o 
 -11   8  15        4.21        6.14      2.57 o 
 -10   8  15        4.62        4.09      2.21 o 
  -9   8  15        8.51        6.50      1.68 o 
  -8   8  15        0.01       -1.23      1.23 o 
  -7   8  15        0.52        2.09      1.36 o 
  -6   8  15        0.27       -0.23      1.57 o 
  -5   8  15        0.07       -0.32      0.87 o 
  -4   8  15        3.34        0.44      1.19 o 
  -3   8  15        0.08       -0.78      1.06 o 
  -2   8  15        0.46        0.62      1.09 o 
  -1   8  15        1.64        1.74      1.59 o 
   0   8  15        0.02       -1.10      1.10 o 
 -10   9  15        0.04        2.00      2.34 o 
  -9   9  15        4.00        2.16      1.45 o 
  -8   9  15        8.83        7.48      1.76 o 
  -7   9  15       40.81       45.92      3.09 o 
  -6   9  15       74.23       78.17      3.52 o 
  -5   9  15       44.10       45.03      1.86 o 
  -4   9  15       20.60       22.98      2.45 o 
  -3   9  15       32.25       30.75      2.18 o 
  -2   9  15        3.06        1.00      1.10 o 
  -1   9  15       12.28       13.72      1.63 o 
   0   9  15        7.82        8.24      1.49 o 
 -10  10  15        7.96        7.18      2.78 o 
  -9  10  15       18.29       23.04      6.49 o 
  -8  10  15       36.77       35.33      2.83 o 
  -7  10  15       11.27       13.90      4.19 o 
  -6  10  15       24.47       23.81      2.45 o 
  -5  10  15        1.59        1.17      1.23 o 
  -4  10  15        0.35       -0.42      1.46 o 
  -3  10  15        1.86        2.21      1.22 o 
  -2  10  15        4.05        4.09      1.23 o 
  -1  10  15        7.60        7.22      1.39 o 
 -10  11  15        6.08        5.81      2.64 o 
  -9  11  15        0.45        2.65      1.96 o 
  -8  11  15       10.31       11.29      3.14 o 
  -7  11  15        6.59        3.72      2.04 o 
  -6  11  15        1.12       -0.53      1.71 o 
  -5  11  15        5.78        3.85      1.07 o 
  -4  11  15        7.39        7.13      1.50 o 
  -3  11  15        5.00        4.96      1.32 o 
  -2  11  15       15.45       15.63      1.65 o 
  -1  11  15        3.66        2.26      1.36 o 
  -9  12  15       38.97       41.93      5.05 o 
  -8  12  15        7.13       11.89      3.55 o 
  -7  12  15       13.82       12.32      2.63 o 
  -6  12  15        0.01       -0.80      1.71 o 
  -5  12  15        0.01        0.00      1.57 o 
  -4  12  15        5.99        5.27      1.44 o 
  -3  12  15        0.29        0.05      1.12 o 
  -2  12  15        2.62        1.40      1.18 o 
  -8  13  15       11.89        7.49      3.17 o 
  -7  13  15        4.25        5.24      2.27 o 
  -6  13  15       10.23        8.72      2.46 o 
  -5  13  15        0.26        0.29      1.69 o 
  -4  13  15        2.59        1.46      1.30 o 
  -3  13  15        0.81        1.55      2.07 o 
  -2  13  15        2.05        0.49      1.29 o 
  -8  14  15        6.31        5.41      3.18 o 
  -7  14  15       13.65        9.16      2.64 o 
  -6  14  15        5.48        6.18      3.03 o 
  -5  14  15        0.85       -0.73      1.62 o 
  -4  14  15       32.09       30.33      3.49 o 
  -3  14  15        4.91        5.74      1.47 o 
  -6  15  15       20.05       28.10      5.31 o 
  -5  15  15       10.76        9.88      2.39 o 
 -11   0  16       10.37       15.83      3.13 o 
 -10   0  16       75.96       71.96      5.18 o 
  -9   0  16       20.86       19.26      3.54 o 
  -8   0  16      155.55      133.06      7.17 o 
  -7   0  16        1.16       -0.89      2.26 o 
  -6   0  16       83.68       73.93      5.97 o 
  -5   0  16        7.16        2.22      1.37 o 
  -4   0  16        3.67       -0.56      1.76 o 
  -3   0  16        0.23       -1.40      1.69 o 
  -2   0  16       15.40       15.96      2.91 o 
  -1   0  16        3.98        5.08      4.68 o 
   0   0  16       17.36       15.60      2.42 o 
 -11   1  16        0.03       -0.12      1.47 o 
 -10   1  16        1.55        2.58      1.58 o 
  -9   1  16        4.30        8.29      1.96 o 
  -8   1  16        3.67        1.87      1.78 o 
  -7   1  16        5.14        7.38      2.03 o 
  -6   1  16       16.69       13.01      5.69 o 
  -5   1  16        9.28        8.30      1.16 o 
  -4   1  16       10.23        7.17      1.56 o 
  -3   1  16        3.35        1.38      1.13 o 
  -2   1  16        3.04        1.24      0.91 o 
  -1   1  16        0.00        1.01      1.03 o 
   0   1  16        0.00       -0.38      1.14 o 
 -11   2  16        4.75        4.71      1.72 o 
 -10   2  16       39.62       40.85      3.21 o 
  -9   2  16       22.68       22.05      2.56 o 
  -8   2  16       87.70       84.69      4.12 o 
  -7   2  16       57.40       62.98      4.11 o 
  -6   2  16       87.57       83.64      4.37 o 
  -5   2  16       26.56       27.94      1.65 o 
  -4   2  16        5.57        2.06      2.69 o 
  -3   2  16        0.01       -0.99      0.99 o 
  -2   2  16       37.82       35.52      1.90 o 
  -1   2  16        4.68        3.61      1.59 o 
   0   2  16       34.66       37.01      2.07 o 
 -11   3  16        0.18        0.01      2.71 o 
 -10   3  16       13.26       10.16      1.98 o 
  -9   3  16        4.41        5.81      2.05 o 
  -8   3  16        0.58       -1.14      1.41 o 
  -7   3  16       37.42       45.86      3.63 o 
  -6   3  16       28.94       35.44      4.28 o 
  -5   3  16       46.93       55.70      2.19 o 
  -4   3  16      113.80      118.42      7.61 o 
  -3   3  16       28.59       35.04      3.18 o 
  -2   3  16       35.70       36.09      2.18 o 
  -1   3  16        8.69       10.57      1.40 o 
   0   3  16        0.41       -0.77      1.12 o 
 -11   4  16        1.34        2.55      1.77 o 
 -10   4  16        3.23        2.73      1.66 o 
  -9   4  16        0.95        1.15      1.49 o 
  -8   4  16        0.16       -1.43      1.43 o 
  -7   4  16        4.99        6.41      2.14 o 
  -6   4  16        0.06        0.22      2.35 o 
  -5   4  16        3.38        4.31      1.12 o 
  -4   4  16        1.60        4.31      1.16 o 
  -3   4  16        1.69        4.62      1.60 o 
  -2   4  16        0.09        2.70      1.22 o 
  -1   4  16        0.70       -0.78      1.13 o 
 -11   5  16        0.91        2.40      3.75 o 
 -10   5  16       11.24       11.62      2.15 o 
  -9   5  16       14.08       16.09      4.32 o 
  -8   5  16        0.00       -0.61      1.50 o 
  -7   5  16       67.66       78.00      4.19 o 
  -6   5  16       51.39       57.39      4.05 o 
  -5   5  16      141.54      160.41      3.54 o 
  -4   5  16      106.30      119.59      3.90 o 
  -3   5  16      100.87      112.29      4.96 o 
  -2   5  16       65.10       74.16      3.06 o 
  -1   5  16       10.52       13.15      1.65 o 
 -11   6  16        2.07        2.22      1.71 o 
 -10   6  16        1.32        0.61      1.57 o 
  -9   6  16       11.87       11.35      2.36 o 
  -8   6  16       11.93       13.31      2.36 o 
  -7   6  16        6.41        7.75      2.11 o 
  -6   6  16       24.70       27.86      3.11 o 
  -5   6  16        0.30        0.47      1.00 o 
  -4   6  16        8.55        9.30      1.33 o 
  -3   6  16       16.47       14.68      1.77 o 
  -2   6  16        3.72        5.33      1.39 o 
  -1   6  16       40.89       42.19      2.43 o 
 -10   7  16        2.06       -0.51      1.61 o 
  -9   7  16       39.52       46.22      3.71 o 
  -8   7  16        5.63        5.00      1.93 o 
  -7   7  16       36.28       44.35      3.69 o 
  -6   7  16       21.36       22.08      8.04 o 
  -5   7  16       25.35       32.20      5.65 o 
  -4   7  16        3.05        2.13      1.22 o 
  -3   7  16        0.19       -0.74      1.12 o 
  -2   7  16        0.34        0.25      1.13 o 
  -1   7  16        6.02        7.89      1.49 o 
 -10   8  16        0.40       -0.81      1.53 o 
  -9   8  16        5.34        4.57      1.62 o 
  -8   8  16       10.40        7.64      1.75 o 
  -7   8  16        0.01       -0.02      1.55 o 
  -6   8  16        6.70        4.07      1.89 o 
  -5   8  16        8.53        7.83      1.29 o 
  -4   8  16        0.00       -0.58      1.20 o 
  -3   8  16       27.09       24.96      2.07 o 
  -2   8  16        0.14       -1.04      1.13 o 
  -1   8  16       12.46       10.76      2.22 o 
 -10   9  16        0.49        0.69      2.31 o 
  -9   9  16        0.13       -0.68      1.37 o 
  -8   9  16        9.34        9.24      2.46 o 
  -7   9  16        0.67       -1.22      1.33 o 
  -6   9  16       21.33       34.52      4.89 o 
  -5   9  16        0.02       -0.21      0.97 o 
  -4   9  16       14.65       16.54      1.93 o 
  -3   9  16        0.13        1.52      1.59 o 
  -2   9  16        0.35       -1.16      1.16 o 
  -9  10  16        0.79        1.78      2.60 o 
  -8  10  16       37.17       42.40      3.15 o 
  -7  10  16        0.05       -1.36      1.36 o 
  -6  10  16       16.60       14.34      3.69 o 
  -5  10  16        4.70        4.51      1.12 o 
  -4  10  16        1.74        1.01      1.26 o 
  -3  10  16       16.47       17.54      2.28 o 
  -2  10  16       10.93       10.57      1.54 o 
  -9  11  16        0.62       -2.05      2.31 o 
  -8  11  16        0.19       -0.69      1.94 o 
  -7  11  16        0.27        1.67      2.04 o 
  -6  11  16       11.08        5.70      3.10 o 
  -5  11  16        0.49       -1.24      1.55 o 
  -4  11  16       19.28       18.90      2.05 o 
  -3  11  16        1.86        0.69      1.27 o 
  -8  12  16       12.49       13.10      3.66 o 
  -7  12  16        0.06       -0.81      1.81 o 
  -6  12  16        7.40        3.18      2.97 o 
  -5  12  16        0.58        0.51      1.70 o 
  -4  12  16        0.13       -0.51      1.29 o 
  -7  13  16       12.75       14.13      3.98 o 
  -5  13  16        1.37       -0.19      1.76 o 
 -10   1  17       27.67       30.00      4.62 o 
  -9   1  17      127.93      136.09      5.31 o 
  -8   1  17       37.97       37.58      3.49 o 
  -7   1  17       87.21      106.93      5.01 o 
  -6   1  17        4.96        5.00      2.06 o 
  -5   1  17       16.09       21.64      1.89 o 
  -4   1  17       38.27       38.19      2.78 o 
  -3   1  17        7.14        8.02      1.89 o 
  -2   1  17       64.46       68.07      2.25 o 
 -10   2  17        0.43       -0.14      1.65 o 
  -9   2  17       12.00       11.81      2.38 o 
  -8   2  17       11.93       10.53      2.33 o 
  -7   2  17       64.61       64.97      5.07 o 
  -6   2  17       74.97       83.08      4.56 o 
  -5   2  17       78.99       87.82      3.07 o 
  -4   2  17       54.64       52.26      2.94 o 
  -3   2  17       46.95       52.74      2.77 o 
  -2   2  17        0.11       -0.99      0.99 o 
 -10   3  17       13.63       11.30      2.34 o 
  -9   3  17        2.11        3.79      2.77 o 
  -8   3  17       15.75       15.25      2.54 o 
  -7   3  17       15.22       13.01      5.39 o 
  -6   3  17       12.42       14.44      2.68 o 
  -5   3  17       12.30       13.95      1.63 o 
  -4   3  17       14.64       15.91      2.09 o 
  -3   3  17        2.16        3.49      1.33 o 
  -2   3  17        1.12       -0.65      1.17 o 
 -10   4  17        1.58        0.82      1.64 o 
  -9   4  17        0.71       -2.20      2.31 o 
  -8   4  17        5.18        6.17      2.09 o 
  -7   4  17        0.03       -1.67      1.67 o 
  -6   4  17       44.08       45.34      6.78 o 
  -5   4  17       15.20       15.21      4.88 o 
  -4   4  17       92.54       92.23      3.67 o 
  -3   4  17       16.75       17.37      1.61 o 
  -2   4  17       44.77       44.03      2.44 o 
 -10   5  17        0.08       -1.45      1.48 o 
  -9   5  17        1.26        2.09      2.33 o 
  -8   5  17        1.92       -1.05      1.65 o 
  -7   5  17        0.93       -1.59      1.59 o 
  -6   5  17       16.86       21.15      3.10 o 
  -5   5  17       17.90       22.20      1.86 o 
  -4   5  17        1.45        1.45      1.12 o 
  -3   5  17        2.30        1.44      1.30 o 
  -2   5  17        5.47        5.55      1.40 o 
 -10   6  17        0.13        0.68      1.77 o 
  -9   6  17        0.84        1.87      1.86 o 
  -8   6  17       12.56       16.29      4.41 o 
  -7   6  17       20.62       27.54      3.15 o 
  -6   6  17       17.63       21.90      4.25 o 
  -5   6  17        6.05        7.06      2.27 o 
  -4   6  17        1.53        1.50      1.23 o 
  -3   6  17        2.95        3.85      1.42 o 
  -2   6  17        4.34        3.04      2.68 o 
  -9   7  17        9.09        8.56      2.31 o 
  -8   7  17       17.60       20.27      4.41 o 
  -7   7  17        8.82        8.43      2.27 o 
  -6   7  17        7.18        4.76      2.89 o 
  -5   7  17        3.13        2.16      1.14 o 
  -4   7  17        1.92        0.92      1.12 o 
  -3   7  17        0.30        0.44      1.25 o 
  -9   8  17       11.37        9.57      2.32 o 
  -8   8  17        0.88        1.21      1.84 o 
  -7   8  17       28.16       29.81      3.39 o 
  -6   8  17        1.69        0.37      2.53 o 
  -5   8  17       10.85        9.30      1.41 o 
  -4   8  17        5.14        5.39      1.29 o 
  -3   8  17        7.79       10.62      1.67 o 
  -8   9  17       25.29       26.08      3.21 o 
  -7   9  17        0.36        0.39      2.50 o 
  -5   9  17       43.16       46.22      3.65 o 
  -4   9  17        6.23        7.54      1.38 o 
  -8  10  17        1.60       -1.52      1.79 o 
  -7  10  17        4.35        6.69      3.19 o 
  -5  10  17        5.36        5.02      2.06 o 
  -9   0  18       27.15       27.96      4.59 o 
  -8   0  18      130.10      144.10      8.07 o 
  -7   0  18       46.54       52.09      5.88 o 
  -5   0  18        0.66       -0.49      1.69 o 
  -4   0  18        0.38       -1.85      1.85 o 
  -3   0  18       20.91       16.89      3.25 o 
  -9   1  18       34.50       33.52      3.39 o 
  -8   1  18        0.16        3.28      1.95 o 
  -7   1  18        4.50        5.51      2.21 o 
  -5   1  18        3.17        4.22      1.38 o 
  -4   1  18       25.45       32.96      3.74 o 
  -9   2  18        0.69        1.13      2.50 o 
  -8   2  18        1.58        0.81      1.96 o 
  -7   2  18       17.77       16.86      2.81 o 
  -5   2  18       40.20       47.87      2.69 o 
  -4   2  18        2.86        6.32      2.05 o 
  -9   3  18        8.00        9.36      2.98 o 
  -8   3  18        0.01        1.00      2.05 o 
  -7   3  18        4.32        8.76      2.39 o 
  -5   3  18        0.76        0.98      1.27 o 
  -4   3  18       15.35       15.44      2.04 o 
  -9   4  18        2.10       -0.12      1.77 o 
  -8   4  18       30.24       30.53      3.28 o 
  -7   4  18       22.60       27.29      4.90 o 
  -5   4  18       51.77       52.78      2.57 o 
  -4   4  18        4.35        3.56      1.56 o 
  -9   5  18       29.35       32.21      3.78 o 
  -8   5  18        2.03        3.02      2.04 o 
  -7   5  18       29.85       28.69      3.34 o 
  -5   5  18        0.27       -1.11      1.11 o 
  -4   5  18        2.53        4.43      3.81 o 
  -8   6  18       10.34       13.59      3.66 o 
  -7   6  18        7.47       10.24      3.61 o 
  -5   6  18        3.36        1.12      1.21 o 
  -7   7  18       41.81       39.70      5.42 o 
  -5   7  18       18.02       18.91      2.72 o 
                                                 
